# Supplementary material for: Fungal diversity and ecosystem function data from wine fermentation vats and microcosms
Source: Data Brief. 2016 May 24;8:225–9. doi: 10.1016/j.dib.2016.05.038 (PMC4900889; doi:10.1016/j.dib.2016.05.038)
Supplement: Supplementary file 1 — Supplementary material [file mmc2.zip]

Archive with 14 entries (13 files):
- Boynton and Greig table 1.csv
- __MACOSX/
- __MACOSX/._Boynton and Greig table 1.csv
- Boynton and Greig table 2.csv
- __MACOSX/._Boynton and Greig table 2.csv
- Boynton and Greig table 3.csv
- __MACOSX/._Boynton and Greig table 3.csv
- Boynton and Greig table 4.csv
- __MACOSX/._Boynton and Greig table 4.csv
- Boynton and Greig table 5.biom
- Boynton and Greig table 6.csv
- __MACOSX/._Boynton and Greig table 6.csv
- Boynton and Greig table 7.csv
- __MACOSX/._Boynton and Greig table 7.csv
