# Supplementary material for: Fungal diversity and ecosystem function data from wine fermentation vats and microcosms
Source: Data Brief. 2016 May 24;8:225–9. doi: 10.1016/j.dib.2016.05.038 (PMC4900889; doi:10.1016/j.dib.2016.05.038)
Supplement: Supplementary file 1 — Supplementary material [file mmc2.zip › Boynton and Greig table 5.biom]

{"id": "None","format": "Biological Observation Matrix 1.0.0","format_url": "http://biom-format.org","type": "OTU table","generated_by": "BIOM-Format 1.3.1","date": "2014-12-03T10:07:23.661988","matrix_type": "sparse","matrix_element_type": "float","shape": [524, 169],"data": [[0,0,12136.0],[0,1,2991.0],[0,2,14015.0],[0,3,16066.0],[0,4,28674.0],[0,5,9026.0],[0,6,7893.0],[0,7,8703.0],[0,8,33948.0],[0,9,14561.0],[0,10,13092.0],[0,11,3555.0],[0,12,28864.0],[0,13,25120.0],[0,14,3100.0],[0,15,6387.0],[0,16,10537.0],[0,17,9355.0],[0,18,11041.0],[0,19,11145.0],[0,20,15367.0],[0,21,7642.0],[0,22,11648.0],[0,23,17593.0],[0,24,2959.0],[0,25,20682.0],[0,26,4317.0],[0,27,11839.0],[0,28,2792.0],[0,29,11304.0],[0,30,1733.0],[0,31,4535.0],[0,32,3969.0],[0,33,12682.0],[0,34,608.0],[0,35,2448.0],[0,36,650.0],[0,37,4363.0],[0,38,2765.0],[0,39,11254.0],[0,40,10977.0],[0,41,14322.0],[0,42,9900.0],[0,43,6486.0],[0,44,7304.0],[0,45,5756.0],[0,46,7819.0],[0,47,2509.0],[0,48,2191.0],[0,49,5598.0],[0,50,5630.0],[0,51,1761.0],[0,52,1413.0],[0,53,6178.0],[0,54,15374.0],[0,55,2502.0],[0,56,6985.0],[0,57,5104.0],[0,58,13586.0],[0,59,2481.0],[0,60,25135.0],[0,61,13805.0],[0,62,5058.0],[0,63,16503.0],[0,64,10752.0],[0,65,6744.0],[0,66,10172.0],[0,67,8716.0],[0,68,11006.0],[0,69,11115.0],[0,70,37807.0],[0,71,14653.0],[0,72,9905.0],[0,73,13925.0],[0,74,16748.0],[0,75,2549.0],[0,76,33094.0],[0,77,17157.0],[0,78,9994.0],[0,79,3269.0],[0,80,4885.0],[0,81,3223.0],[0,82,9829.0],[0,83,13372.0],[0,84,2949.0],[0,85,8877.0],[0,86,41092.0],[0,87,15467.0],[0,88,6177.0],[0,89,4505.0],[0,90,9623.0],[0,91,6100.0],[0,92,11024.0],[0,93,25256.0],[0,94,3583.0],[0,95,18039.0],[0,96,5077.0],[0,97,7274.0],[0,98,6914.0],[0,99,1367.0],[0,100,6554.0],[0,101,15495.0],[0,102,6321.0],[0,103,3044.0],[0,104,2162.0],[0,105,11256.0],[0,106,2000.0],[0,107,9003.0],[0,108,9863.0],[0,109,2023.0],[0,110,4541.0],[0,111,1460.0],[0,112,8386.0],[0,113,6756.0],[0,114,10093.0],[0,115,1534.0],[0,116,6917.0],[0,117,12971.0],[0,118,3200.0],[0,119,3477.0],[0,120,9292.0],[0,121,1928.0],[0,122,8895.0],[0,123,24706.0],[0,124,4745.0],[0,125,7940.0],[0,126,1842.0],[0,127,1179.0],[0,128,8655.0],[0,129,3133.0],[0,130,2713.0],[0,131,729.0],[0,132,858.0],[0,133,420.0],[0,134,3483.0],[0,135,796.0],[0,136,3425.0],[0,137,2408.0],[0,138,2218.0],[0,139,7296.0],[0,140,19761.0],[0,141,3902.0],[0,142,9887.0],[0,143,5110.0],[0,144,5504.0],[0,145,397.0],[0,146,5476.0],[0,147,2296.0],[0,148,1713.0],[0,149,5375.0],[0,150,3989.0],[0,151,2396.0],[0,152,11029.0],[0,153,9428.0],[0,154,8676.0],[0,155,20293.0],[0,156,13755.0],[0,157,8550.0],[0,158,7993.0],[0,159,1681.0],[0,160,1124.0],[0,161,9476.0],[0,162,12308.0],[0,163,587.0],[0,164,8974.0],[0,165,25.0],[0,166,141.0],[0,167,238.0],[0,168,4.0],[1,0,1225.0],[1,1,21748.0],[1,2,472.0],[1,3,601.0],[1,4,1865.0],[1,5,430.0],[1,6,49.0],[1,7,640.0],[1,8,47.0],[1,9,4348.0],[1,10,26714.0],[1,11,130.0],[1,12,108.0],[1,13,50.0],[1,14,304.0],[1,15,13.0],[1,16,4806.0],[1,17,653.0],[1,18,915.0],[1,19,3618.0],[1,20,561.0],[1,21,3764.0],[1,22,508.0],[1,23,1155.0],[1,24,385.0],[1,25,2150.0],[1,26,14284.0],[1,27,255.0],[1,28,75.0],[1,29,2945.0],[1,30,86.0],[1,31,14546.0],[1,32,233.0],[1,33,446.0],[1,34,8255.0],[1,35,9288.0],[1,36,3831.0],[1,37,1817.0],[1,38,2187.0],[1,39,726.0],[1,40,416.0],[1,41,6550.0],[1,42,2069.0],[1,43,34441.0],[1,44,1031.0],[1,45,120.0],[1,46,39.0],[1,47,44803.0],[1,48,387.0],[1,49,1624.0],[1,50,1362.0],[1,51,15958.0],[1,52,4930.0],[1,53,42908.0],[1,54,44200.0],[1,55,5248.0],[1,56,708.0],[1,57,2620.0],[1,58,455.0],[1,59,1048.0],[1,60,217.0],[1,61,38.0],[1,62,1709.0],[1,63,235.0],[1,64,2760.0],[1,65,4323.0],[1,66,701.0],[1,67,134.0],[1,68,176.0],[1,69,545.0],[1,70,65.0],[1,71,4757.0],[1,72,264.0],[1,73,597.0],[1,74,209.0],[1,75,234.0],[1,76,1156.0],[1,77,71.0],[1,78,1503.0],[1,79,694.0],[1,80,1822.0],[1,81,556.0],[1,82,2611.0],[1,83,76749.0],[1,84,1638.0],[1,85,43176.0],[1,86,6486.0],[1,87,13065.0],[1,88,1908.0],[1,89,3020.0],[1,90,56881.0],[1,91,3404.0],[1,92,318.0],[1,93,14056.0],[1,94,1322.0],[1,95,32138.0],[1,96,1812.0],[1,97,1099.0],[1,98,379.0],[1,99,538.0],[1,100,506.0],[1,101,1595.0],[1,102,3995.0],[1,103,1780.0],[1,104,463.0],[1,105,510.0],[1,106,1584.0],[1,107,19314.0],[1,108,12887.0],[1,109,14470.0],[1,110,14956.0],[1,111,58.0],[1,112,251.0],[1,113,1012.0],[1,114,7590.0],[1,115,532.0],[1,116,990.0],[1,117,4414.0],[1,118,12335.0],[1,119,1457.0],[1,120,3312.0],[1,121,1409.0],[1,122,5009.0],[1,123,2469.0],[1,124,1924.0],[1,125,3658.0],[1,126,28614.0],[1,127,439.0],[1,128,488.0],[1,129,39327.0],[1,130,9827.0],[1,131,228.0],[1,132,17412.0],[1,133,3392.0],[1,134,1239.0],[1,135,10274.0],[1,136,22742.0],[1,137,1308.0],[1,138,44802.0],[1,139,25868.0],[1,140,12674.0],[1,141,11909.0],[1,142,5184.0],[1,143,133.0],[1,144,38190.0],[1,145,11703.0],[1,146,12159.0],[1,147,292.0],[1,148,2678.0],[1,149,282.0],[1,150,10544.0],[1,151,10824.0],[1,152,277.0],[1,153,88.0],[1,154,11641.0],[1,155,3759.0],[1,156,531.0],[1,157,70.0],[1,158,646.0],[1,159,25217.0],[1,160,18870.0],[1,161,15500.0],[1,162,6423.0],[1,163,9016.0],[1,164,213.0],[1,165,6658.0],[1,166,39586.0],[1,167,1047.0],[1,168,108.0],[2,0,8028.0],[2,1,2494.0],[2,2,8548.0],[2,3,11949.0],[2,4,10917.0],[2,5,9790.0],[2,6,4973.0],[2,7,5717.0],[2,8,24157.0],[2,9,10281.0],[2,10,7307.0],[2,11,2454.0],[2,12,19367.0],[2,13,17002.0],[2,14,1744.0],[2,15,4167.0],[2,16,7847.0],[2,17,7666.0],[2,18,9564.0],[2,19,7755.0],[2,20,9818.0],[2,21,10055.0],[2,22,8660.0],[2,23,12437.0],[2,24,1747.0],[2,25,11791.0],[2,26,2951.0],[2,27,7925.0],[2,28,1768.0],[2,29,4837.0],[2,30,642.0],[2,31,4388.0],[2,32,2466.0],[2,33,11665.0],[2,34,416.0],[2,35,1630.0],[2,36,372.0],[2,37,2075.0],[2,38,2628.0],[2,39,10964.0],[2,40,9778.0],[2,41,6313.0],[2,42,6472.0],[2,43,6119.0],[2,44,7727.0],[2,45,5559.0],[2,46,6255.0],[2,47,1616.0],[2,48,2743.0],[2,49,6484.0],[2,50,1995.0],[2,51,1192.0],[2,52,1532.0],[2,53,2810.0],[2,54,3164.0],[2,55,606.0],[2,56,5723.0],[2,57,2823.0],[2,58,8796.0],[2,59,5240.0],[2,60,14730.0],[2,61,9795.0],[2,62,3087.0],[2,63,6441.0],[2,64,7543.0],[2,65,3899.0],[2,66,3976.0],[2,67,3116.0],[2,68,7703.0],[2,69,7598.0],[2,70,21093.0],[2,71,4403.0],[2,72,6092.0],[2,73,11454.0],[2,74,8648.0],[2,75,736.0],[2,76,16880.0],[2,77,11526.0],[2,78,7431.0],[2,79,1409.0],[2,80,2323.0],[2,81,4908.0],[2,82,7156.0],[2,83,12734.0],[2,84,2673.0],[2,85,8273.0],[2,86,24226.0],[2,87,13171.0],[2,88,6197.0],[2,89,4363.0],[2,90,10496.0],[2,91,4616.0],[2,92,5577.0],[2,93,10050.0],[2,94,4424.0],[2,95,6725.0],[2,96,4926.0],[2,97,5720.0],[2,98,3044.0],[2,99,1027.0],[2,100,4632.0],[2,101,12674.0],[2,102,3011.0],[2,103,2069.0],[2,104,760.0],[2,105,5390.0],[2,106,1064.0],[2,107,2413.0],[2,108,5415.0],[2,109,1686.0],[2,110,2751.0],[2,111,1188.0],[2,112,3992.0],[2,113,3025.0],[2,114,9959.0],[2,115,1156.0],[2,116,4255.0],[2,117,4125.0],[2,118,2546.0],[2,119,3773.0],[2,120,4440.0],[2,121,1583.0],[2,122,3911.0],[2,123,16965.0],[2,124,5943.0],[2,125,7266.0],[2,126,1137.0],[2,127,764.0],[2,128,7099.0],[2,129,2131.0],[2,130,1513.0],[2,131,482.0],[2,132,603.0],[2,133,360.0],[2,134,1393.0],[2,135,602.0],[2,136,2180.0],[2,137,1533.0],[2,138,2768.0],[2,139,5862.0],[2,140,9286.0],[2,141,4304.0],[2,142,12199.0],[2,143,1479.0],[2,144,5362.0],[2,145,678.0],[2,146,2622.0],[2,147,1346.0],[2,148,1091.0],[2,149,3707.0],[2,150,2709.0],[2,151,1971.0],[2,152,3795.0],[2,153,7756.0],[2,154,3559.0],[2,155,14554.0],[2,156,4038.0],[2,157,3073.0],[2,158,2878.0],[2,159,834.0],[2,160,478.0],[2,161,2603.0],[2,162,1638.0],[2,163,570.0],[2,164,8462.0],[2,165,14.0],[2,166,249.0],[2,167,92.0],[2,168,3.0],[3,0,8406.0],[3,1,1370.0],[3,2,3733.0],[3,3,3663.0],[3,4,25192.0],[3,5,6713.0],[3,6,4086.0],[3,7,4954.0],[3,8,21715.0],[3,9,6242.0],[3,10,5218.0],[3,11,1867.0],[3,12,19845.0],[3,13,15158.0],[3,14,1383.0],[3,15,4265.0],[3,16,2452.0],[3,17,4295.0],[3,18,7165.0],[3,19,6786.0],[3,20,4637.0],[3,21,4062.0],[3,22,7276.0],[3,23,9011.0],[3,24,1996.0],[3,25,11087.0],[3,26,2984.0],[3,27,8343.0],[3,28,446.0],[3,29,3336.0],[3,30,549.0],[3,31,6568.0],[3,32,724.0],[3,33,5672.0],[3,34,399.0],[3,35,1601.0],[3,36,298.0],[3,37,1021.0],[3,38,1290.0],[3,39,2836.0],[3,40,18788.0],[3,41,3323.0],[3,42,8093.0],[3,43,2693.0],[3,44,6263.0],[3,45,5221.0],[3,46,6725.0],[3,47,1195.0],[3,48,1273.0],[3,49,2419.0],[3,50,3159.0],[3,51,659.0],[3,52,730.0],[3,53,2001.0],[3,54,3992.0],[3,55,736.0],[3,56,2457.0],[3,57,3052.0],[3,58,4982.0],[3,59,2872.0],[3,60,14435.0],[3,61,8648.0],[3,62,1754.0],[3,63,7035.0],[3,64,8109.0],[3,65,2120.0],[3,66,1896.0],[3,67,2716.0],[3,68,11106.0],[3,69,1782.0],[3,70,24171.0],[3,71,9374.0],[3,72,12675.0],[3,73,16236.0],[3,74,13408.0],[3,75,1206.0],[3,76,13260.0],[3,77,10794.0],[3,78,5739.0],[3,79,910.0],[3,80,1616.0],[3,81,5036.0],[3,82,3455.0],[3,83,4989.0],[3,84,1897.0],[3,85,4654.0],[3,86,21906.0],[3,87,9738.0],[3,88,3082.0],[3,89,2276.0],[3,90,3708.0],[3,91,2124.0],[3,92,3786.0],[3,93,10482.0],[3,94,2431.0],[3,95,5020.0],[3,96,2338.0],[3,97,4992.0],[3,98,2096.0],[3,99,1088.0],[3,100,1095.0],[3,101,6106.0],[3,102,5002.0],[3,103,1717.0],[3,104,1113.0],[3,105,5886.0],[3,106,1374.0],[3,107,1834.0],[3,108,1420.0],[3,109,1133.0],[3,110,2250.0],[3,111,373.0],[3,112,6913.0],[3,113,3199.0],[3,114,7698.0],[3,115,416.0],[3,116,1153.0],[3,117,5245.0],[3,118,704.0],[3,119,2431.0],[3,120,4342.0],[3,121,1489.0],[3,122,4331.0],[3,123,14233.0],[3,124,2063.0],[3,125,10839.0],[3,126,711.0],[3,127,402.0],[3,128,3899.0],[3,129,1178.0],[3,130,2391.0],[3,131,559.0],[3,132,353.0],[3,133,237.0],[3,134,1334.0],[3,135,653.0],[3,136,1427.0],[3,137,673.0],[3,138,1578.0],[3,139,3099.0],[3,140,4254.0],[3,141,2249.0],[3,142,7702.0],[3,143,1271.0],[3,144,3840.0],[3,145,181.0],[3,146,953.0],[3,147,400.0],[3,148,316.0],[3,149,1430.0],[3,150,1383.0],[3,151,1121.0],[3,152,1937.0],[3,153,2629.0],[3,154,1983.0],[3,155,10238.0],[3,156,3622.0],[3,157,3270.0],[3,158,4174.0],[3,159,1129.0],[3,160,247.0],[3,161,2373.0],[3,162,1726.0],[3,163,456.0],[3,164,5187.0],[3,165,5.0],[3,166,128.0],[3,167,134.0],[3,168,1.0],[4,0,309.0],[4,1,7230.0],[4,2,284.0],[4,3,196.0],[4,4,568.0],[4,5,303.0],[4,6,21.0],[4,7,187.0],[4,8,15.0],[4,9,973.0],[4,10,7512.0],[4,11,59.0],[4,12,41.0],[4,13,10.0],[4,14,98.0],[4,15,8.0],[4,16,3020.0],[4,17,291.0],[4,18,277.0],[4,19,1851.0],[4,20,174.0],[4,21,1442.0],[4,22,133.0],[4,23,487.0],[4,24,187.0],[4,25,668.0],[4,26,4452.0],[4,27,77.0],[4,28,30.0],[4,29,859.0],[4,30,41.0],[4,31,3444.0],[4,32,102.0],[4,33,211.0],[4,34,2121.0],[4,35,1892.0],[4,36,1033.0],[4,37,818.0],[4,38,849.0],[4,39,286.0],[4,40,235.0],[4,41,1915.0],[4,42,938.0],[4,43,7814.0],[4,44,478.0],[4,45,39.0],[4,46,11.0],[4,47,7944.0],[4,48,149.0],[4,49,444.0],[4,50,462.0],[4,51,4034.0],[4,52,394.0],[4,53,9192.0],[4,54,8003.0],[4,55,1693.0],[4,56,263.0],[4,57,835.0],[4,58,239.0],[4,59,401.0],[4,60,57.0],[4,61,9.0],[4,62,624.0],[4,63,103.0],[4,64,865.0],[4,65,1513.0],[4,66,354.0],[4,67,40.0],[4,68,75.0],[4,69,215.0],[4,70,12.0],[4,71,1950.0],[4,72,89.0],[4,73,283.0],[4,74,123.0],[4,75,137.0],[4,76,589.0],[4,77,19.0],[4,78,839.0],[4,79,238.0],[4,80,1069.0],[4,81,298.0],[4,82,937.0],[4,83,15518.0],[4,84,923.0],[4,85,14416.0],[4,86,3109.0],[4,87,5056.0],[4,88,584.0],[4,89,910.0],[4,90,12958.0],[4,91,2135.0],[4,92,236.0],[4,93,6205.0],[4,94,589.0],[4,95,11446.0],[4,96,920.0],[4,97,497.0],[4,98,207.0],[4,99,214.0],[4,100,150.0],[4,101,705.0],[4,102,1311.0],[4,103,1198.0],[4,104,184.0],[4,105,196.0],[4,106,1171.0],[4,107,4719.0],[4,108,2932.0],[4,109,3459.0],[4,110,2807.0],[4,111,39.0],[4,112,73.0],[4,113,531.0],[4,114,3526.0],[4,115,324.0],[4,116,439.0],[4,117,1556.0],[4,118,2038.0],[4,119,521.0],[4,120,1663.0],[4,121,669.0],[4,122,1072.0],[4,123,643.0],[4,124,736.0],[4,125,1848.0],[4,126,6392.0],[4,127,209.0],[4,128,215.0],[4,129,6379.0],[4,130,857.0],[4,131,136.0],[4,132,940.0],[4,133,300.0],[4,134,319.0],[4,135,1067.0],[4,136,1618.0],[4,137,457.0],[4,138,7129.0],[4,139,9383.0],[4,140,4937.0],[4,141,3788.0],[4,142,1891.0],[4,143,90.0],[4,144,6056.0],[4,145,8724.0],[4,146,2883.0],[4,147,80.0],[4,148,929.0],[4,149,112.0],[4,150,2677.0],[4,151,763.0],[4,152,150.0],[4,153,26.0],[4,154,2984.0],[4,155,1032.0],[4,156,306.0],[4,157,50.0],[4,158,416.0],[4,159,5274.0],[4,160,4068.0],[4,161,3988.0],[4,162,2038.0],[4,163,2566.0],[4,164,50.0],[4,165,1616.0],[4,166,11454.0],[4,167,263.0],[4,168,29.0],[5,0,1099.0],[5,1,517.0],[5,2,1859.0],[5,3,1591.0],[5,4,3607.0],[5,5,2088.0],[5,6,845.0],[5,7,1412.0],[5,8,4919.0],[5,9,1434.0],[5,10,2206.0],[5,11,588.0],[5,12,5975.0],[5,13,4394.0],[5,14,217.0],[5,15,874.0],[5,16,302.0],[5,17,1532.0],[5,18,1900.0],[5,19,2352.0],[5,20,3396.0],[5,21,1388.0],[5,22,948.0],[5,23,4254.0],[5,24,676.0],[5,25,2915.0],[5,26,833.0],[5,27,1734.0],[5,28,276.0],[5,29,1157.0],[5,30,63.0],[5,31,2046.0],[5,32,601.0],[5,33,1833.0],[5,34,72.0],[5,35,93.0],[5,36,61.0],[5,37,510.0],[5,38,512.0],[5,39,2627.0],[5,40,2013.0],[5,41,1228.0],[5,42,1867.0],[5,43,1738.0],[5,44,564.0],[5,45,1308.0],[5,46,1193.0],[5,47,363.0],[5,48,277.0],[5,49,1826.0],[5,50,594.0],[5,51,465.0],[5,52,191.0],[5,53,1019.0],[5,54,1676.0],[5,55,881.0],[5,56,1119.0],[5,57,852.0],[5,58,2839.0],[5,59,1127.0],[5,60,4374.0],[5,61,2451.0],[5,62,476.0],[5,63,2313.0],[5,64,3287.0],[5,65,1197.0],[5,66,1524.0],[5,67,710.0],[5,68,1949.0],[5,69,2363.0],[5,70,5062.0],[5,71,709.0],[5,72,1439.0],[5,73,1900.0],[5,74,1885.0],[5,75,303.0],[5,76,6503.0],[5,77,2611.0],[5,78,4088.0],[5,79,481.0],[5,80,490.0],[5,81,568.0],[5,82,1383.0],[5,83,1271.0],[5,84,295.0],[5,85,1728.0],[5,86,6567.0],[5,87,1642.0],[5,88,1330.0],[5,89,1007.0],[5,90,2775.0],[5,91,143.0],[5,92,2136.0],[5,93,3098.0],[5,94,631.0],[5,95,4525.0],[5,96,1956.0],[5,97,98.0],[5,98,886.0],[5,99,193.0],[5,100,565.0],[5,101,3422.0],[5,102,359.0],[5,103,306.0],[5,104,125.0],[5,105,863.0],[5,106,358.0],[5,107,137.0],[5,108,1436.0],[5,109,281.0],[5,110,1300.0],[5,111,110.0],[5,112,1275.0],[5,113,884.0],[5,114,984.0],[5,115,132.0],[5,116,912.0],[5,117,1981.0],[5,118,306.0],[5,119,362.0],[5,120,337.0],[5,121,196.0],[5,122,328.0],[5,123,3430.0],[5,124,2652.0],[5,125,2490.0],[5,126,577.0],[5,127,198.0],[5,128,1845.0],[5,129,693.0],[5,130,297.0],[5,131,133.0],[5,132,307.0],[5,133,51.0],[5,134,817.0],[5,135,121.0],[5,136,646.0],[5,137,17.0],[5,138,445.0],[5,139,923.0],[5,140,3720.0],[5,141,562.0],[5,142,5375.0],[5,143,274.0],[5,144,507.0],[5,145,129.0],[5,146,714.0],[5,147,306.0],[5,148,113.0],[5,149,287.0],[5,150,581.0],[5,151,456.0],[5,152,1058.0],[5,153,1088.0],[5,154,851.0],[5,155,2140.0],[5,156,1510.0],[5,157,792.0],[5,158,912.0],[5,159,89.0],[5,160,62.0],[5,161,954.0],[5,162,199.0],[5,163,89.0],[5,164,1407.0],[5,165,5.0],[5,166,59.0],[6,0,2698.0],[6,1,41.0],[6,2,1256.0],[6,3,289.0],[6,4,607.0],[6,5,1301.0],[6,6,741.0],[6,7,940.0],[6,8,3431.0],[6,9,381.0],[6,10,356.0],[6,11,326.0],[6,12,4354.0],[6,13,2928.0],[6,14,518.0],[6,15,409.0],[6,16,61.0],[6,17,560.0],[6,18,1870.0],[6,19,894.0],[6,20,526.0],[6,21,7852.0],[6,22,572.0],[6,23,2732.0],[6,24,298.0],[6,25,1327.0],[6,26,242.0],[6,27,751.0],[6,28,54.0],[6,29,440.0],[6,30,115.0],[6,31,2162.0],[6,32,134.0],[6,33,1675.0],[6,34,86.0],[6,35,72.0],[6,36,17.0],[6,37,103.0],[6,38,1318.0],[6,39,336.0],[6,40,352.0],[6,41,543.0],[6,42,968.0],[6,43,1181.0],[6,44,884.0],[6,45,205.0],[6,46,322.0],[6,47,135.0],[6,48,706.0],[6,49,3195.0],[6,50,547.0],[6,51,218.0],[6,52,799.0],[6,53,766.0],[6,54,1624.0],[6,55,162.0],[6,56,794.0],[6,57,910.0],[6,58,1520.0],[6,59,127.0],[6,60,2285.0],[6,61,1689.0],[6,62,282.0],[6,63,332.0],[6,64,233.0],[6,65,464.0],[6,66,369.0],[6,67,352.0],[6,68,861.0],[6,69,200.0],[6,70,4898.0],[6,71,364.0],[6,72,170.0],[6,73,892.0],[6,74,691.0],[6,75,240.0],[6,76,4495.0],[6,77,1629.0],[6,78,90.0],[6,79,390.0],[6,80,573.0],[6,81,318.0],[6,82,257.0],[6,83,676.0],[6,84,298.0],[6,85,436.0],[6,86,4607.0],[6,87,3412.0],[6,88,4182.0],[6,89,3499.0],[6,90,5628.0],[6,91,852.0],[6,92,554.0],[6,93,1996.0],[6,94,3816.0],[6,95,3178.0],[6,96,618.0],[6,97,750.0],[6,98,764.0],[6,99,108.0],[6,100,286.0],[6,101,246.0],[6,102,1336.0],[6,103,4.0],[6,104,162.0],[6,105,400.0],[6,107,56.0],[6,108,245.0],[6,109,80.0],[6,110,69.0],[6,111,52.0],[6,112,455.0],[6,113,9.0],[6,114,2809.0],[6,115,98.0],[6,116,425.0],[6,117,2400.0],[6,118,340.0],[6,119,126.0],[6,120,571.0],[6,121,264.0],[6,122,822.0],[6,123,3425.0],[6,124,257.0],[6,125,1959.0],[6,126,314.0],[6,127,126.0],[6,128,851.0],[6,129,428.0],[6,130,60.0],[6,131,189.0],[6,132,48.0],[6,133,50.0],[6,134,128.0],[6,135,98.0],[6,136,212.0],[6,137,61.0],[6,138,783.0],[6,139,1852.0],[6,140,1307.0],[6,141,275.0],[6,142,1330.0],[6,143,94.0],[6,144,260.0],[6,145,48.0],[6,146,116.0],[6,147,56.0],[6,148,19.0],[6,149,344.0],[6,150,172.0],[6,151,225.0],[6,152,186.0],[6,153,36.0],[6,154,128.0],[6,155,1392.0],[6,156,222.0],[6,157,443.0],[6,158,172.0],[6,159,28.0],[6,160,18.0],[6,161,81.0],[6,162,113.0],[6,163,32.0],[6,164,82.0],[6,165,1.0],[6,166,16.0],[6,167,28.0],[6,168,1.0],[7,0,1012.0],[7,1,315.0],[7,2,1749.0],[7,3,2540.0],[7,4,1598.0],[7,5,1024.0],[7,6,558.0],[7,7,866.0],[7,8,3612.0],[7,9,1325.0],[7,10,997.0],[7,11,222.0],[7,12,4802.0],[7,13,2458.0],[7,14,218.0],[7,15,322.0],[7,16,444.0],[7,17,1010.0],[7,18,1213.0],[7,19,1348.0],[7,20,1126.0],[7,21,761.0],[7,22,1019.0],[7,23,2867.0],[7,24,174.0],[7,25,1900.0],[7,26,365.0],[7,27,1061.0],[7,28,154.0],[7,29,665.0],[7,30,73.0],[7,31,798.0],[7,32,200.0],[7,33,1468.0],[7,34,19.0],[7,35,291.0],[7,36,21.0],[7,37,201.0],[7,38,200.0],[7,39,1075.0],[7,40,1130.0],[7,41,894.0],[7,42,850.0],[7,43,559.0],[7,44,974.0],[7,45,568.0],[7,46,566.0],[7,47,133.0],[7,48,459.0],[7,49,674.0],[7,50,362.0],[7,51,78.0],[7,52,96.0],[7,53,242.0],[7,54,555.0],[7,55,39.0],[7,56,988.0],[7,57,332.0],[7,58,1105.0],[7,59,894.0],[7,60,2592.0],[7,61,1126.0],[7,62,365.0],[7,63,1010.0],[7,64,1413.0],[7,65,448.0],[7,66,711.0],[7,67,589.0],[7,68,1234.0],[7,69,1228.0],[7,70,4792.0],[7,71,620.0],[7,72,1298.0],[7,73,1114.0],[7,74,1164.0],[7,75,82.0],[7,76,2980.0],[7,77,1537.0],[7,78,889.0],[7,79,152.0],[7,80,455.0],[7,81,693.0],[7,82,1244.0],[7,83,1889.0],[7,84,225.0],[7,85,1140.0],[7,86,3573.0],[7,87,2073.0],[7,88,614.0],[7,89,364.0],[7,90,1011.0],[7,91,410.0],[7,92,893.0],[7,93,1231.0],[7,94,414.0],[7,95,507.0],[7,96,831.0],[7,97,776.0],[7,98,405.0],[7,99,182.0],[7,100,657.0],[7,101,2755.0],[7,102,388.0],[7,103,338.0],[7,104,56.0],[7,105,933.0],[7,106,137.0],[7,107,498.0],[7,108,930.0],[7,109,277.0],[7,110,324.0],[7,111,98.0],[7,112,734.0],[7,113,506.0],[7,114,670.0],[7,115,84.0],[7,116,627.0],[7,117,936.0],[7,118,420.0],[7,119,559.0],[7,120,626.0],[7,121,100.0],[7,122,507.0],[7,123,2392.0],[7,124,796.0],[7,125,1193.0],[7,126,114.0],[7,127,58.0],[7,128,783.0],[7,129,395.0],[7,130,124.0],[7,131,58.0],[7,132,137.0],[7,133,30.0],[7,134,177.0],[7,135,116.0],[7,136,236.0],[7,137,128.0],[7,138,393.0],[7,139,640.0],[7,140,739.0],[7,141,293.0],[7,142,2011.0],[7,143,147.0],[7,144,719.0],[7,145,43.0],[7,146,443.0],[7,147,171.0],[7,148,91.0],[7,149,588.0],[7,150,303.0],[7,151,231.0],[7,152,662.0],[7,153,1416.0],[7,154,729.0],[7,155,2210.0],[7,156,731.0],[7,157,444.0],[7,158,622.0],[7,159,109.0],[7,160,35.0],[7,161,406.0],[7,162,237.0],[7,163,46.0],[7,164,1496.0],[7,165,1.0],[7,166,35.0],[7,167,30.0],[8,0,2618.0],[8,1,35.0],[8,3,54.0],[8,5,37.0],[8,6,11.0],[8,7,1010.0],[8,8,2.0],[8,9,16.0],[8,10,15.0],[8,11,4.0],[8,12,12.0],[8,14,56.0],[8,15,3.0],[8,16,146.0],[8,17,1251.0],[8,18,5.0],[8,19,248.0],[8,20,367.0],[8,21,14042.0],[8,22,4.0],[8,23,32.0],[8,24,253.0],[8,25,122.0],[8,26,388.0],[8,27,16.0],[8,29,413.0],[8,30,79.0],[8,31,102.0],[8,32,31.0],[8,33,21.0],[8,34,18.0],[8,35,31.0],[8,36,2.0],[8,37,117.0],[8,38,5233.0],[8,39,95.0],[8,40,1823.0],[8,41,695.0],[8,42,36.0],[8,43,1804.0],[8,44,39.0],[8,45,22.0],[8,47,7.0],[8,48,46.0],[8,49,16909.0],[8,50,178.0],[8,51,101.0],[8,52,1065.0],[8,53,626.0],[8,54,162.0],[8,55,649.0],[8,56,89.0],[8,57,240.0],[8,59,14.0],[8,60,22.0],[8,61,8.0],[8,62,166.0],[8,63,47.0],[8,66,29.0],[8,67,83.0],[8,70,2.0],[8,71,472.0],[8,72,106.0],[8,73,39.0],[8,75,27.0],[8,76,43.0],[8,77,37.0],[8,78,69.0],[8,79,10.0],[8,80,59.0],[8,82,418.0],[8,83,65.0],[8,84,1531.0],[8,85,173.0],[8,86,951.0],[8,87,219.0],[8,88,6921.0],[8,89,12154.0],[8,90,13835.0],[8,91,616.0],[8,92,46.0],[8,93,1673.0],[8,94,7743.0],[8,95,5924.0],[8,96,138.0],[8,97,403.0],[8,98,289.0],[8,99,34.0],[8,100,89.0],[8,101,397.0],[8,102,352.0],[8,103,123.0],[8,104,106.0],[8,105,76.0],[8,106,66.0],[8,107,28.0],[8,108,19.0],[8,109,11.0],[8,110,37.0],[8,111,9.0],[8,112,35.0],[8,113,40.0],[8,114,2807.0],[8,115,121.0],[8,116,19.0],[8,117,3290.0],[8,118,513.0],[8,119,232.0],[8,120,272.0],[8,121,700.0],[8,122,50.0],[8,123,299.0],[8,124,336.0],[8,125,230.0],[8,126,33.0],[8,127,74.0],[8,128,20.0],[8,129,175.0],[8,130,315.0],[8,131,217.0],[8,132,7.0],[8,133,25.0],[8,134,158.0],[8,135,24.0],[8,136,80.0],[8,137,323.0],[8,138,106.0],[8,139,6089.0],[8,140,2373.0],[8,141,4340.0],[8,142,447.0],[8,143,5.0],[8,144,15.0],[8,145,52.0],[8,146,2.0],[8,147,7.0],[8,148,2.0],[8,149,13.0],[8,150,31.0],[8,151,2.0],[8,165,1.0],[8,168,1.0],[9,0,2554.0],[9,1,168.0],[9,2,4.0],[9,4,9.0],[9,6,55.0],[9,7,719.0],[9,8,2.0],[9,9,32.0],[9,10,1031.0],[9,11,4.0],[9,12,55.0],[9,13,28.0],[9,14,23.0],[9,15,10.0],[9,17,1704.0],[9,19,58.0],[9,20,171.0],[9,21,12906.0],[9,22,4.0],[9,23,265.0],[9,24,156.0],[9,25,237.0],[9,26,240.0],[9,29,239.0],[9,30,98.0],[9,31,594.0],[9,32,9.0],[9,33,47.0],[9,34,102.0],[9,35,4.0],[9,37,82.0],[9,38,2644.0],[9,39,74.0],[9,40,805.0],[9,41,368.0],[9,42,121.0],[9,43,1650.0],[9,44,203.0],[9,45,85.0],[9,47,15.0],[9,48,111.0],[9,49,6793.0],[9,50,197.0],[9,51,52.0],[9,52,1243.0],[9,53,725.0],[9,54,658.0],[9,55,307.0],[9,56,564.0],[9,57,616.0],[9,58,71.0],[9,59,218.0],[9,60,33.0],[9,61,24.0],[9,62,150.0],[9,63,113.0],[9,64,154.0],[9,65,664.0],[9,66,494.0],[9,67,87.0],[9,68,42.0],[9,69,15.0],[9,70,8.0],[9,72,20.0],[9,73,99.0],[9,75,19.0],[9,76,186.0],[9,77,8.0],[9,79,588.0],[9,81,815.0],[9,82,1.0],[9,83,174.0],[9,84,706.0],[9,86,1424.0],[9,87,1.0],[9,88,6622.0],[9,89,4611.0],[9,90,8705.0],[9,91,406.0],[9,92,69.0],[9,93,2460.0],[9,94,5059.0],[9,95,2109.0],[9,96,195.0],[9,97,1.0],[9,98,300.0],[9,99,320.0],[9,100,206.0],[9,101,111.0],[9,102,1610.0],[9,104,88.0],[9,105,3.0],[9,106,229.0],[9,107,40.0],[9,108,90.0],[9,109,170.0],[9,110,26.0],[9,111,10.0],[9,112,5.0],[9,113,166.0],[9,114,911.0],[9,115,48.0],[9,117,5246.0],[9,118,28.0],[9,119,521.0],[9,120,562.0],[9,121,373.0],[9,122,287.0],[9,123,414.0],[9,124,53.0],[9,125,2472.0],[9,126,53.0],[9,127,137.0],[9,128,213.0],[9,130,451.0],[9,131,105.0],[9,132,42.0],[9,133,79.0],[9,134,106.0],[9,135,63.0],[9,136,510.0],[9,137,308.0],[9,138,830.0],[9,139,4281.0],[9,140,2087.0],[9,141,818.0],[9,142,2316.0],[9,144,102.0],[9,145,72.0],[9,146,15.0],[9,147,3.0],[9,148,5.0],[9,150,536.0],[9,151,13.0],[9,152,11.0],[9,153,2.0],[9,154,5.0],[9,155,78.0],[9,157,13.0],[9,158,227.0],[9,159,35.0],[9,160,7.0],[9,161,76.0],[9,162,49.0],[9,163,53.0],[9,167,4.0],[10,0,44.0],[10,1,6.0],[10,2,35.0],[10,3,19.0],[10,4,8.0],[10,5,8.0],[10,6,4.0],[10,7,16.0],[10,8,1.0],[10,9,25.0],[10,10,87.0],[10,11,5.0],[10,12,5.0],[10,13,4.0],[10,14,11.0],[10,15,2.0],[10,16,68.0],[10,17,32.0],[10,18,69.0],[10,19,17.0],[10,20,40.0],[10,21,65.0],[10,22,20.0],[10,23,45.0],[10,24,21.0],[10,25,130.0],[10,26,24.0],[10,27,12.0],[10,28,1.0],[10,29,22.0],[10,31,36.0],[10,32,3.0],[10,33,6.0],[10,34,2.0],[10,35,33.0],[10,36,5.0],[10,37,61.0],[10,38,40.0],[10,39,21.0],[10,40,7.0],[10,41,481.0],[10,42,56.0],[10,43,1761.0],[10,44,28.0],[10,45,2.0],[10,47,2596.0],[10,48,6.0],[10,49,14.0],[10,50,36.0],[10,51,525.0],[10,52,1474.0],[10,53,3719.0],[10,54,4845.0],[10,55,25.0],[10,56,12.0],[10,57,39.0],[10,58,33.0],[10,59,38.0],[10,60,20.0],[10,61,1.0],[10,62,13.0],[10,63,3.0],[10,64,43.0],[10,65,210.0],[10,66,16.0],[10,67,4.0],[10,68,6.0],[10,69,10.0],[10,70,3.0],[10,71,356.0],[10,72,11.0],[10,73,15.0],[10,74,1.0],[10,75,4.0],[10,76,36.0],[10,77,6.0],[10,78,54.0],[10,79,36.0],[10,80,71.0],[10,81,16.0],[10,82,136.0],[10,83,3863.0],[10,84,90.0],[10,85,29.0],[10,86,70.0],[10,87,340.0],[10,88,15.0],[10,89,29.0],[10,90,2010.0],[10,91,124.0],[10,92,5.0],[10,93,514.0],[10,94,18.0],[10,95,107.0],[10,96,191.0],[10,97,40.0],[10,98,25.0],[10,99,16.0],[10,100,16.0],[10,101,41.0],[10,102,194.0],[10,103,59.0],[10,104,7.0],[10,105,29.0],[10,106,47.0],[10,107,31.0],[10,108,1292.0],[10,109,31.0],[10,110,6326.0],[10,111,1.0],[10,112,3.0],[10,113,15.0],[10,114,89.0],[10,115,27.0],[10,116,38.0],[10,117,29.0],[10,118,18.0],[10,119,68.0],[10,120,89.0],[10,121,59.0],[10,122,33.0],[10,123,228.0],[10,124,73.0],[10,125,52.0],[10,126,553.0],[10,127,13.0],[10,128,6.0],[10,129,3188.0],[10,130,6117.0],[10,131,4.0],[10,132,5679.0],[10,133,1211.0],[10,134,29.0],[10,135,1846.0],[10,136,6336.0],[10,137,22.0],[10,138,4561.0],[10,139,3037.0],[10,140,192.0],[10,141,94.0],[10,142,144.0],[10,143,3.0],[10,144,3567.0],[10,145,353.0],[10,146,25.0],[10,147,12.0],[10,148,278.0],[10,149,9.0],[10,150,147.0],[10,151,2287.0],[10,152,6.0],[10,153,2.0],[10,154,2788.0],[10,155,297.0],[10,156,35.0],[10,157,1.0],[10,158,8.0],[10,159,13.0],[10,160,7.0],[10,161,61.0],[10,162,118.0],[10,163,346.0],[10,164,43.0],[10,167,1.0],[11,0,1099.0],[11,1,1.0],[11,2,17.0],[11,4,1.0],[11,5,49.0],[11,6,10.0],[11,7,512.0],[11,8,38.0],[11,9,84.0],[11,11,4.0],[11,12,54.0],[11,13,33.0],[11,14,15.0],[11,15,16.0],[11,16,492.0],[11,17,622.0],[11,18,55.0],[11,19,87.0],[11,20,151.0],[11,21,7366.0],[11,23,274.0],[11,24,20.0],[11,25,1.0],[11,26,71.0],[11,27,18.0],[11,28,30.0],[11,29,463.0],[11,30,4.0],[11,31,206.0],[11,32,54.0],[11,33,61.0],[11,34,21.0],[11,35,161.0],[11,36,5.0],[11,38,1799.0],[11,39,11.0],[11,40,669.0],[11,41,331.0],[11,42,102.0],[11,43,2266.0],[11,44,171.0],[11,45,12.0],[11,46,6.0],[11,47,47.0],[11,48,145.0],[11,49,3493.0],[11,50,59.0],[11,51,357.0],[11,52,1210.0],[11,53,274.0],[11,55,576.0],[11,56,322.0],[11,57,1054.0],[11,58,212.0],[11,60,59.0],[11,61,36.0],[11,62,75.0],[11,63,35.0],[11,65,227.0],[11,67,168.0],[11,68,74.0],[11,69,47.0],[11,70,4.0],[11,71,2596.0],[11,74,53.0],[11,75,36.0],[11,76,108.0],[11,77,46.0],[11,79,227.0],[11,81,67.0],[11,83,88.0],[11,84,552.0],[11,85,353.0],[11,88,3682.0],[11,89,3366.0],[11,90,5594.0],[11,91,2049.0],[11,92,102.0],[11,93,320.0],[11,94,3050.0],[11,95,539.0],[11,96,649.0],[11,98,401.0],[11,99,31.0],[11,101,18.0],[11,102,90.0],[11,104,133.0],[11,106,164.0],[11,107,59.0],[11,109,162.0],[11,112,79.0],[11,113,63.0],[11,114,1207.0],[11,115,301.0],[11,116,132.0],[11,117,2362.0],[11,118,449.0],[11,119,236.0],[11,120,279.0],[11,121,423.0],[11,122,648.0],[11,123,286.0],[11,124,207.0],[11,125,289.0],[11,126,183.0],[11,127,181.0],[11,128,40.0],[11,129,145.0],[11,130,629.0],[11,131,112.0],[11,133,61.0],[11,134,276.0],[11,135,39.0],[11,136,376.0],[11,137,119.0],[11,138,156.0],[11,139,2741.0],[11,140,1240.0],[11,141,2237.0],[11,143,12.0],[11,144,127.0],[11,145,121.0],[11,146,3.0],[11,148,14.0],[11,150,37.0],[11,151,9.0],[11,152,31.0],[11,153,92.0],[11,155,68.0],[11,160,16.0],[11,161,217.0],[11,163,16.0],[11,164,22.0],[11,165,8.0],[12,0,212.0],[12,1,10.0],[12,2,74.0],[12,3,509.0],[12,4,164.0],[12,5,26.0],[12,6,62.0],[12,7,211.0],[12,8,453.0],[12,9,284.0],[12,10,1.0],[12,11,30.0],[12,12,1194.0],[12,13,595.0],[12,14,26.0],[12,15,104.0],[12,16,507.0],[12,17,2.0],[12,18,351.0],[12,19,120.0],[12,20,172.0],[12,21,372.0],[12,22,108.0],[12,23,680.0],[12,24,78.0],[12,25,520.0],[12,27,212.0],[12,28,80.0],[12,29,180.0],[12,30,33.0],[12,32,49.0],[12,33,34.0],[12,36,5.0],[12,37,67.0],[12,38,57.0],[12,39,201.0],[12,40,177.0],[12,41,327.0],[12,42,131.0],[12,43,79.0],[12,44,204.0],[12,45,226.0],[12,46,124.0],[12,48,83.0],[12,49,236.0],[12,50,69.0],[12,51,91.0],[12,52,37.0],[12,55,12.0],[12,56,41.0],[12,57,74.0],[12,58,132.0],[12,59,31.0],[12,60,540.0],[12,61,330.0],[12,62,162.0],[12,63,423.0],[12,66,81.0],[12,67,102.0],[12,68,252.0],[12,69,65.0],[12,70,455.0],[12,72,169.0],[12,73,115.0],[12,74,210.0],[12,75,33.0],[12,76,151.0],[12,77,371.0],[12,78,324.0],[12,80,114.0],[12,81,59.0],[12,83,235.0],[12,84,378.0],[12,85,290.0],[12,86,1729.0],[12,87,480.0],[12,88,308.0],[12,89,232.0],[12,90,610.0],[12,91,254.0],[12,92,588.0],[12,93,966.0],[12,94,32.0],[12,97,930.0],[12,98,99.0],[12,100,46.0],[12,101,607.0],[12,104,15.0],[12,105,552.0],[12,108,37.0],[12,109,20.0],[12,110,5.0],[12,111,30.0],[12,112,125.0],[12,113,55.0],[12,116,79.0],[12,117,135.0],[12,120,458.0],[12,122,1.0],[12,123,391.0],[12,125,1368.0],[12,127,4.0],[12,128,69.0],[12,129,357.0],[12,130,1.0],[12,132,60.0],[12,133,25.0],[12,134,70.0],[12,135,17.0],[12,136,96.0],[12,139,129.0],[12,140,1130.0],[12,141,1.0],[12,143,618.0],[12,144,178.0],[12,146,47.0],[12,147,49.0],[12,148,13.0],[12,149,72.0],[12,151,47.0],[12,152,131.0],[12,153,44.0],[12,154,362.0],[12,155,616.0],[12,156,269.0],[12,157,144.0],[12,158,421.0],[12,160,2.0],[12,163,63.0],[12,164,201.0],[12,165,1.0],[12,166,3.0],[13,0,115.0],[13,1,81.0],[13,2,414.0],[13,3,109.0],[13,4,448.0],[13,5,357.0],[13,6,125.0],[13,7,140.0],[13,8,786.0],[13,9,404.0],[13,10,184.0],[13,11,39.0],[13,12,987.0],[13,13,718.0],[13,14,109.0],[13,15,88.0],[13,16,224.0],[13,17,346.0],[13,18,116.0],[13,19,665.0],[13,20,159.0],[13,22,165.0],[13,23,134.0],[13,24,30.0],[13,25,316.0],[13,26,175.0],[13,27,252.0],[13,28,82.0],[13,29,91.0],[13,30,20.0],[13,32,93.0],[13,33,453.0],[13,34,21.0],[13,36,8.0],[13,37,92.0],[13,38,66.0],[13,39,153.0],[13,40,333.0],[13,41,73.0],[13,42,224.0],[13,43,138.0],[13,44,278.0],[13,45,231.0],[13,46,166.0],[13,48,178.0],[13,49,121.0],[13,50,62.0],[13,51,14.0],[13,52,52.0],[13,53,110.0],[13,54,472.0],[13,56,35.0],[13,57,109.0],[13,58,342.0],[13,59,64.0],[13,60,582.0],[13,61,409.0],[13,62,154.0],[13,63,65.0],[13,67,30.0],[13,68,361.0],[13,69,340.0],[13,70,792.0],[13,72,79.0],[13,73,259.0],[13,74,204.0],[13,75,45.0],[13,76,712.0],[13,77,252.0],[13,78,1.0],[13,79,25.0],[13,80,151.0],[13,82,1.0],[13,83,126.0],[13,86,1521.0],[13,88,1.0],[13,90,44.0],[13,92,124.0],[13,93,1362.0],[13,94,1.0],[13,95,1046.0],[13,98,76.0],[13,99,79.0],[13,100,83.0],[13,101,344.0],[13,103,130.0],[13,104,144.0],[13,105,139.0],[13,106,154.0],[13,107,37.0],[13,108,136.0],[13,109,54.0],[13,111,16.0],[13,112,178.0],[13,114,284.0],[13,116,132.0],[13,117,26.0],[13,121,57.0],[13,122,296.0],[13,123,598.0],[13,124,751.0],[13,125,410.0],[13,128,95.0],[13,131,30.0],[13,132,43.0],[13,135,36.0],[13,136,15.0],[13,137,36.0],[13,140,129.0],[13,142,532.0],[13,143,85.0],[13,144,432.0],[13,146,77.0],[13,147,11.0],[13,148,34.0],[13,149,2.0],[13,151,119.0],[13,152,75.0],[13,153,149.0],[13,154,82.0],[13,155,167.0],[13,156,125.0],[13,157,49.0],[13,158,14.0],[13,160,1.0],[13,163,17.0],[13,164,209.0],[14,7,2.0],[14,15,1.0],[14,34,35.0],[14,38,30.0],[14,41,61.0],[14,64,225.0],[14,88,21.0],[14,99,23870.0],[14,101,26.0],[14,108,1.0],[14,114,205.0],[14,124,6.0],[14,130,16.0],[14,138,91.0],[15,0,164.0],[15,1,9.0],[15,2,97.0],[15,3,403.0],[15,4,232.0],[15,5,213.0],[15,6,80.0],[15,7,96.0],[15,8,425.0],[15,9,230.0],[15,10,185.0],[15,11,65.0],[15,12,613.0],[15,13,348.0],[15,14,50.0],[15,15,68.0],[15,17,71.0],[15,18,236.0],[15,19,165.0],[15,20,141.0],[15,21,196.0],[15,22,47.0],[15,23,418.0],[15,24,57.0],[15,25,445.0],[15,26,129.0],[15,27,49.0],[15,28,49.0],[15,30,11.0],[15,31,403.0],[15,32,91.0],[15,33,273.0],[15,35,127.0],[15,36,9.0],[15,37,95.0],[15,39,211.0],[15,40,251.0],[15,41,124.0],[15,42,176.0],[15,43,169.0],[15,44,77.0],[15,45,63.0],[15,46,72.0],[15,48,77.0],[15,50,84.0],[15,52,20.0],[15,53,124.0],[15,54,1.0],[15,56,201.0],[15,58,219.0],[15,59,56.0],[15,60,552.0],[15,61,222.0],[15,62,550.0],[15,63,62.0],[15,64,478.0],[15,66,104.0],[15,67,23.0],[15,68,206.0],[15,69,162.0],[15,70,590.0],[15,72,65.0],[15,73,279.0],[15,74,96.0],[15,75,29.0],[15,76,476.0],[15,77,235.0],[15,78,806.0],[15,79,207.0],[15,82,646.0],[15,83,99.0],[15,86,897.0],[15,87,241.0],[15,88,51.0],[15,90,54.0],[15,92,220.0],[15,93,930.0],[15,94,143.0],[15,95,3.0],[15,96,460.0],[15,98,50.0],[15,100,107.0],[15,101,355.0],[15,103,1.0],[15,104,6.0],[15,106,83.0],[15,107,188.0],[15,108,96.0],[15,109,27.0],[15,110,5.0],[15,111,15.0],[15,112,126.0],[15,113,55.0],[15,114,416.0],[15,117,37.0],[15,118,117.0],[15,119,314.0],[15,120,424.0],[15,122,2.0],[15,123,311.0],[15,124,378.0],[15,125,792.0],[15,128,1.0],[15,131,23.0],[15,133,9.0],[15,136,31.0],[15,137,48.0],[15,139,154.0],[15,142,3.0],[15,143,43.0],[15,144,118.0],[15,146,33.0],[15,147,37.0],[15,148,11.0],[15,149,45.0],[15,150,192.0],[15,151,31.0],[15,152,72.0],[15,153,70.0],[15,154,64.0],[15,155,340.0],[15,156,60.0],[15,157,66.0],[15,158,91.0],[15,161,112.0],[15,162,252.0],[15,164,119.0],[15,166,1.0],[16,0,219.0],[16,1,5.0],[16,2,534.0],[16,3,239.0],[16,4,502.0],[16,5,302.0],[16,6,84.0],[16,7,181.0],[16,8,240.0],[16,9,9.0],[16,11,81.0],[16,12,954.0],[16,13,224.0],[16,14,107.0],[16,15,72.0],[16,17,115.0],[16,18,159.0],[16,19,317.0],[16,20,164.0],[16,22,54.0],[16,23,322.0],[16,24,47.0],[16,25,741.0],[16,26,1.0],[16,27,294.0],[16,28,31.0],[16,30,6.0],[16,31,65.0],[16,32,36.0],[16,33,236.0],[16,34,7.0],[16,35,22.0],[16,36,2.0],[16,37,113.0],[16,38,33.0],[16,39,147.0],[16,40,422.0],[16,41,75.0],[16,42,30.0],[16,45,180.0],[16,46,75.0],[16,47,1.0],[16,48,3.0],[16,49,25.0],[16,50,1.0],[16,51,1.0],[16,52,1.0],[16,53,90.0],[16,56,9.0],[16,58,118.0],[16,59,1.0],[16,60,977.0],[16,61,206.0],[16,62,66.0],[16,63,177.0],[16,64,45.0],[16,66,145.0],[16,67,27.0],[16,68,458.0],[16,69,241.0],[16,70,554.0],[16,71,681.0],[16,72,197.0],[16,73,516.0],[16,74,472.0],[16,75,27.0],[16,76,1723.0],[16,77,274.0],[16,79,3.0],[16,80,306.0],[16,82,165.0],[16,83,13.0],[16,84,47.0],[16,85,371.0],[16,86,325.0],[16,88,27.0],[16,89,51.0],[16,90,54.0],[16,91,97.0],[16,92,363.0],[16,93,846.0],[16,97,28.0],[16,98,2.0],[16,100,186.0],[16,101,133.0],[16,102,75.0],[16,103,57.0],[16,104,10.0],[16,105,13.0],[16,107,3.0],[16,108,15.0],[16,109,66.0],[16,110,49.0],[16,111,27.0],[16,112,243.0],[16,113,28.0],[16,114,497.0],[16,116,119.0],[16,117,19.0],[16,120,646.0],[16,121,129.0],[16,122,21.0],[16,123,517.0],[16,125,130.0],[16,128,4.0],[16,129,19.0],[16,131,4.0],[16,132,2.0],[16,134,22.0],[16,136,1.0],[16,137,37.0],[16,138,23.0],[16,139,10.0],[16,140,162.0],[16,142,266.0],[16,143,53.0],[16,144,24.0],[16,146,2.0],[16,147,17.0],[16,148,5.0],[16,149,28.0],[16,150,17.0],[16,152,62.0],[16,153,31.0],[16,154,41.0],[16,155,675.0],[16,156,207.0],[16,157,44.0],[16,158,91.0],[16,159,16.0],[16,161,99.0],[16,162,43.0],[16,163,1.0],[16,164,16.0],[17,0,194.0],[17,1,94.0],[17,2,162.0],[17,3,237.0],[17,4,307.0],[17,5,166.0],[17,6,63.0],[17,7,144.0],[17,8,522.0],[17,9,332.0],[17,10,451.0],[17,11,31.0],[17,12,349.0],[17,13,302.0],[17,14,27.0],[17,15,94.0],[17,16,155.0],[17,17,140.0],[17,18,181.0],[17,19,124.0],[17,20,140.0],[17,21,434.0],[17,22,160.0],[17,23,181.0],[17,24,51.0],[17,25,201.0],[17,26,45.0],[17,27,173.0],[17,28,64.0],[17,29,163.0],[17,30,4.0],[17,31,56.0],[17,32,52.0],[17,33,201.0],[17,34,26.0],[17,35,23.0],[17,36,11.0],[17,37,45.0],[17,38,106.0],[17,39,166.0],[17,40,253.0],[17,41,99.0],[17,42,159.0],[17,43,249.0],[17,44,129.0],[17,45,140.0],[17,46,150.0],[17,47,180.0],[17,48,61.0],[17,49,208.0],[17,50,23.0],[17,51,45.0],[17,52,83.0],[17,53,105.0],[17,54,239.0],[17,55,10.0],[17,56,315.0],[17,57,18.0],[17,58,156.0],[17,59,71.0],[17,60,293.0],[17,61,195.0],[17,62,77.0],[17,63,79.0],[17,64,102.0],[17,65,52.0],[17,66,56.0],[17,67,36.0],[17,68,133.0],[17,69,163.0],[17,70,429.0],[17,71,51.0],[17,72,155.0],[17,73,211.0],[17,74,193.0],[17,75,11.0],[17,76,260.0],[17,77,232.0],[17,78,154.0],[17,79,18.0],[17,80,26.0],[17,81,89.0],[17,82,46.0],[17,83,374.0],[17,84,77.0],[17,85,107.0],[17,86,370.0],[17,87,187.0],[17,88,142.0],[17,89,240.0],[17,90,392.0],[17,91,57.0],[17,92,84.0],[17,93,163.0],[17,94,177.0],[17,95,159.0],[17,96,22.0],[17,97,186.0],[17,98,239.0],[17,99,5.0],[17,100,79.0],[17,101,219.0],[17,102,34.0],[17,103,27.0],[17,104,10.0],[17,105,329.0],[17,106,74.0],[17,107,63.0],[17,108,204.0],[17,109,77.0],[17,110,104.0],[17,111,20.0],[17,112,106.0],[17,113,52.0],[17,114,117.0],[17,115,21.0],[17,116,82.0],[17,117,219.0],[17,118,50.0],[17,119,67.0],[17,120,53.0],[17,121,80.0],[17,122,22.0],[17,123,334.0],[17,124,33.0],[17,125,75.0],[17,126,55.0],[17,127,18.0],[17,128,305.0],[17,129,72.0],[17,130,94.0],[17,131,14.0],[17,132,7.0],[17,133,18.0],[17,134,89.0],[17,135,24.0],[17,136,91.0],[17,137,41.0],[17,138,160.0],[17,139,422.0],[17,140,226.0],[17,141,84.0],[17,142,476.0],[17,143,28.0],[17,144,255.0],[17,145,25.0],[17,146,69.0],[17,147,30.0],[17,148,29.0],[17,149,27.0],[17,150,75.0],[17,151,89.0],[17,152,35.0],[17,153,169.0],[17,154,120.0],[17,155,318.0],[17,156,49.0],[17,157,41.0],[17,158,51.0],[17,159,58.0],[17,160,36.0],[17,161,16.0],[17,162,9.0],[17,163,12.0],[17,164,226.0],[17,166,10.0],[18,0,152.0],[18,1,51.0],[18,2,296.0],[18,3,509.0],[18,4,313.0],[18,5,594.0],[18,6,111.0],[18,7,111.0],[18,8,429.0],[18,9,33.0],[18,10,213.0],[18,11,101.0],[18,12,449.0],[18,13,362.0],[18,14,43.0],[18,15,83.0],[18,16,303.0],[18,17,112.0],[18,18,123.0],[18,19,307.0],[18,20,94.0],[18,21,52.0],[18,22,130.0],[18,23,793.0],[18,24,20.0],[18,25,132.0],[18,26,159.0],[18,27,138.0],[18,28,21.0],[18,29,49.0],[18,30,7.0],[18,32,62.0],[18,33,894.0],[18,35,30.0],[18,36,1.0],[18,37,58.0],[18,38,142.0],[18,39,190.0],[18,40,123.0],[18,41,99.0],[18,42,129.0],[18,43,23.0],[18,44,7.0],[18,45,211.0],[18,46,65.0],[18,49,104.0],[18,51,65.0],[18,52,24.0],[18,54,493.0],[18,56,37.0],[18,57,114.0],[18,58,489.0],[18,59,121.0],[18,60,509.0],[18,61,191.0],[18,62,159.0],[18,63,276.0],[18,64,58.0],[18,65,147.0],[18,66,150.0],[18,67,151.0],[18,68,313.0],[18,69,183.0],[18,70,609.0],[18,71,150.0],[18,72,111.0],[18,73,135.0],[18,74,370.0],[18,75,37.0],[18,76,981.0],[18,77,165.0],[18,78,154.0],[18,79,26.0],[18,80,15.0],[18,81,24.0],[18,82,510.0],[18,83,291.0],[18,84,58.0],[18,85,99.0],[18,86,471.0],[18,87,187.0],[18,88,84.0],[18,89,56.0],[18,90,3.0],[18,91,239.0],[18,92,151.0],[18,93,288.0],[18,94,43.0],[18,97,212.0],[18,99,78.0],[18,100,65.0],[18,101,310.0],[18,102,2.0],[18,103,95.0],[18,104,23.0],[18,105,38.0],[18,107,70.0],[18,108,92.0],[18,109,144.0],[18,111,14.0],[18,112,106.0],[18,115,30.0],[18,116,48.0],[18,117,59.0],[18,118,35.0],[18,119,60.0],[18,120,22.0],[18,121,13.0],[18,122,160.0],[18,123,341.0],[18,124,116.0],[18,125,247.0],[18,126,8.0],[18,127,5.0],[18,129,16.0],[18,130,3.0],[18,132,23.0],[18,133,19.0],[18,134,15.0],[18,136,50.0],[18,137,52.0],[18,139,14.0],[18,140,41.0],[18,141,1.0],[18,142,31.0],[18,143,1.0],[18,144,12.0],[18,145,8.0],[18,146,86.0],[18,147,33.0],[18,148,20.0],[18,149,71.0],[18,150,18.0],[18,151,7.0],[18,152,121.0],[18,153,140.0],[18,154,25.0],[18,155,125.0],[18,156,187.0],[18,157,138.0],[18,158,71.0],[18,160,6.0],[18,161,104.0],[18,162,64.0],[18,163,12.0],[18,164,107.0],[18,166,2.0],[18,167,7.0],[19,1,106.0],[19,2,14066.0],[19,5,1048.0],[19,6,1.0],[19,7,1.0],[19,9,48.0],[19,10,2.0],[19,11,178.0],[19,12,3.0],[19,19,138.0],[19,23,2088.0],[19,24,3.0],[19,25,122.0],[19,33,110.0],[19,41,7.0],[19,42,1.0],[19,45,37.0],[19,50,1.0],[19,52,1.0],[19,54,2.0],[19,61,4.0],[19,68,65.0],[19,70,2.0],[19,76,1255.0],[19,77,8.0],[19,80,108.0],[19,83,8.0],[19,84,30.0],[19,96,278.0],[19,100,7.0],[19,101,36.0],[19,108,56.0],[19,109,137.0],[19,112,66.0],[19,117,74.0],[19,118,145.0],[19,123,69.0],[19,125,2.0],[19,140,146.0],[19,152,1.0],[19,161,667.0],[20,0,221.0],[20,1,44.0],[20,2,456.0],[20,3,263.0],[20,4,224.0],[20,5,317.0],[20,6,80.0],[20,7,120.0],[20,8,516.0],[20,9,88.0],[20,10,45.0],[20,11,197.0],[20,12,379.0],[20,13,471.0],[20,14,52.0],[20,15,113.0],[20,16,9.0],[20,17,53.0],[20,18,104.0],[20,19,328.0],[20,20,171.0],[20,21,88.0],[20,22,160.0],[20,23,556.0],[20,24,20.0],[20,25,281.0],[20,27,243.0],[20,28,18.0],[20,29,20.0],[20,30,6.0],[20,32,20.0],[20,33,1130.0],[20,36,17.0],[20,37,53.0],[20,38,7.0],[20,39,164.0],[20,40,234.0],[20,41,40.0],[20,42,122.0],[20,43,73.0],[20,44,35.0],[20,45,121.0],[20,46,147.0],[20,49,73.0],[20,51,22.0],[20,52,15.0],[20,53,8.0],[20,54,304.0],[20,56,68.0],[20,57,45.0],[20,58,610.0],[20,59,48.0],[20,60,450.0],[20,61,173.0],[20,62,123.0],[20,63,126.0],[20,64,142.0],[20,65,86.0],[20,66,111.0],[20,67,35.0],[20,68,192.0],[20,69,155.0],[20,70,551.0],[20,71,429.0],[20,72,83.0],[20,73,106.0],[20,74,249.0],[20,75,54.0],[20,76,966.0],[20,77,201.0],[20,78,188.0],[20,79,27.0],[20,80,32.0],[20,81,129.0],[20,82,118.0],[20,83,115.0],[20,84,26.0],[20,85,360.0],[20,86,563.0],[20,87,475.0],[20,88,50.0],[20,89,16.0],[20,90,13.0],[20,91,37.0],[20,92,74.0],[20,93,1.0],[20,94,6.0],[20,95,1.0],[20,97,27.0],[20,99,23.0],[20,100,48.0],[20,101,89.0],[20,103,11.0],[20,104,13.0],[20,105,92.0],[20,108,40.0],[20,109,16.0],[20,111,20.0],[20,112,110.0],[20,113,1.0],[20,115,51.0],[20,116,19.0],[20,118,85.0],[20,119,183.0],[20,123,285.0],[20,124,332.0],[20,125,141.0],[20,129,26.0],[20,130,1.0],[20,132,21.0],[20,133,21.0],[20,136,1.0],[20,137,50.0],[20,138,1.0],[20,139,23.0],[20,140,1.0],[20,141,1.0],[20,143,4.0],[20,144,33.0],[20,145,8.0],[20,146,77.0],[20,147,38.0],[20,148,17.0],[20,149,18.0],[20,150,52.0],[20,151,13.0],[20,152,56.0],[20,153,124.0],[20,154,46.0],[20,155,210.0],[20,156,102.0],[20,157,46.0],[20,158,56.0],[20,159,8.0],[20,160,8.0],[20,161,11.0],[20,162,148.0],[20,164,44.0],[20,166,2.0],[20,167,1.0],[21,0,92.0],[21,1,15.0],[21,3,145.0],[21,4,47.0],[21,5,11.0],[21,6,80.0],[21,7,189.0],[21,8,243.0],[21,10,186.0],[21,11,5.0],[21,12,329.0],[21,13,169.0],[21,14,25.0],[21,15,53.0],[21,17,144.0],[21,18,122.0],[21,19,62.0],[21,20,354.0],[21,21,128.0],[21,22,42.0],[21,23,58.0],[21,24,32.0],[21,25,192.0],[21,26,122.0],[21,27,156.0],[21,28,53.0],[21,29,316.0],[21,30,2.0],[21,31,125.0],[21,32,66.0],[21,33,108.0],[21,35,41.0],[21,36,13.0],[21,37,12.0],[21,38,79.0],[21,39,214.0],[21,40,202.0],[21,41,158.0],[21,42,99.0],[21,43,129.0],[21,44,39.0],[21,45,61.0],[21,46,71.0],[21,47,17.0],[21,49,106.0],[21,52,7.0],[21,53,153.0],[21,56,248.0],[21,58,26.0],[21,59,70.0],[21,60,465.0],[21,61,119.0],[21,63,670.0],[21,64,189.0],[21,66,342.0],[21,67,142.0],[21,68,121.0],[21,69,140.0],[21,70,445.0],[21,72,104.0],[21,73,130.0],[21,74,101.0],[21,76,19.0],[21,77,75.0],[21,79,15.0],[21,81,147.0],[21,82,105.0],[21,85,259.0],[21,86,329.0],[21,88,92.0],[21,89,124.0],[21,90,475.0],[21,91,418.0],[21,92,349.0],[21,93,62.0],[21,94,80.0],[21,95,775.0],[21,97,219.0],[21,98,75.0],[21,99,68.0],[21,100,84.0],[21,101,106.0],[21,102,146.0],[21,103,79.0],[21,104,27.0],[21,105,782.0],[21,107,80.0],[21,108,27.0],[21,109,7.0],[21,110,86.0],[21,111,10.0],[21,112,191.0],[21,113,251.0],[21,116,16.0],[21,117,281.0],[21,118,73.0],[21,120,1.0],[21,123,272.0],[21,125,836.0],[21,127,33.0],[21,128,45.0],[21,129,141.0],[21,130,42.0],[21,131,8.0],[21,133,1.0],[21,134,100.0],[21,135,19.0],[21,137,26.0],[21,139,216.0],[21,140,178.0],[21,141,23.0],[21,143,103.0],[21,144,8.0],[21,145,13.0],[21,146,62.0],[21,147,25.0],[21,148,17.0],[21,149,89.0],[21,150,38.0],[21,151,13.0],[21,152,132.0],[21,153,42.0],[21,154,116.0],[21,155,242.0],[21,156,637.0],[21,157,53.0],[21,158,76.0],[21,160,1.0],[21,161,214.0],[21,162,1.0],[21,164,7.0],[21,165,1.0],[21,166,18.0],[21,167,11.0],[22,0,500.0],[22,1,1.0],[22,2,1.0],[22,5,16.0],[22,7,102.0],[22,8,1.0],[22,12,2.0],[22,14,7.0],[22,17,216.0],[22,18,3.0],[22,20,170.0],[22,21,2617.0],[22,24,47.0],[22,25,10.0],[22,26,167.0],[22,29,41.0],[22,30,19.0],[22,31,18.0],[22,32,11.0],[22,37,50.0],[22,38,630.0],[22,39,1.0],[22,40,70.0],[22,41,99.0],[22,42,3.0],[22,43,137.0],[22,44,38.0],[22,48,2.0],[22,49,1719.0],[22,50,34.0],[22,51,6.0],[22,52,115.0],[22,53,33.0],[22,55,114.0],[22,56,13.0],[22,57,190.0],[22,58,11.0],[22,60,1.0],[22,62,114.0],[22,64,127.0],[22,67,2.0],[22,72,7.0],[22,73,61.0],[22,76,86.0],[22,77,9.0],[22,78,45.0],[22,79,17.0],[22,82,860.0],[22,84,13.0],[22,85,94.0],[22,86,35.0],[22,87,175.0],[22,88,986.0],[22,89,1539.0],[22,90,1841.0],[22,92,10.0],[22,94,1346.0],[22,95,25.0],[22,100,24.0],[22,102,1.0],[22,104,33.0],[22,106,47.0],[22,108,4.0],[22,114,320.0],[22,115,62.0],[22,117,123.0],[22,118,32.0],[22,119,61.0],[22,120,89.0],[22,121,90.0],[22,122,8.0],[22,125,225.0],[22,126,17.0],[22,127,42.0],[22,129,12.0],[22,130,92.0],[22,131,2.0],[22,132,2.0],[22,133,1.0],[22,134,45.0],[22,136,8.0],[22,137,49.0],[22,138,41.0],[22,139,853.0],[22,140,724.0],[22,141,199.0],[22,142,146.0],[22,144,14.0],[22,145,7.0],[22,148,1.0],[22,154,3.0],[22,162,9.0],[22,163,11.0],[23,0,18.0],[23,4,3.0],[23,7,1.0],[23,14,12.0],[23,20,4.0],[23,22,46.0],[23,24,5.0],[23,25,75.0],[23,41,17.0],[23,42,1.0],[23,60,1.0],[23,68,1.0],[23,71,6749.0],[23,75,1.0],[23,80,14.0],[23,84,2.0],[23,88,9.0],[23,93,49.0],[23,95,12.0],[23,101,2.0],[23,103,7.0],[23,108,1.0],[23,112,1.0],[23,128,654.0],[23,137,5620.0],[23,140,2.0],[23,144,1.0],[23,147,1.0],[23,150,1.0],[23,154,1.0],[23,155,3.0],[23,165,43.0],[23,167,4408.0],[24,0,10.0],[24,1,305.0],[24,2,7.0],[24,3,11.0],[24,4,30.0],[24,5,4.0],[24,6,1.0],[24,7,21.0],[24,8,1.0],[24,9,57.0],[24,10,423.0],[24,11,4.0],[24,13,3.0],[24,14,2.0],[24,16,108.0],[24,17,11.0],[24,18,12.0],[24,19,56.0],[24,20,6.0],[24,21,89.0],[24,22,4.0],[24,23,17.0],[24,24,2.0],[24,25,17.0],[24,26,314.0],[24,27,6.0],[24,29,72.0],[24,30,1.0],[24,31,200.0],[24,32,3.0],[24,33,9.0],[24,34,128.0],[24,35,127.0],[24,36,62.0],[24,37,21.0],[24,38,30.0],[24,39,12.0],[24,40,4.0],[24,41,114.0],[24,42,43.0],[24,43,471.0],[24,44,9.0],[24,45,2.0],[24,46,1.0],[24,47,389.0],[24,48,6.0],[24,49,49.0],[24,50,7.0],[24,51,215.0],[24,52,6.0],[24,53,526.0],[24,54,491.0],[24,55,104.0],[24,56,25.0],[24,57,116.0],[24,58,4.0],[24,59,6.0],[24,61,1.0],[24,62,21.0],[24,63,1.0],[24,64,23.0],[24,65,109.0],[24,66,3.0],[24,67,3.0],[24,68,2.0],[24,69,4.0],[24,71,39.0],[24,72,4.0],[24,73,4.0],[24,74,2.0],[24,75,1.0],[24,76,8.0],[24,78,21.0],[24,79,17.0],[24,80,13.0],[24,81,4.0],[24,82,28.0],[24,83,922.0],[24,84,11.0],[24,85,860.0],[24,86,206.0],[24,87,233.0],[24,88,50.0],[24,89,51.0],[24,90,725.0],[24,91,145.0],[24,92,8.0],[24,93,138.0],[24,94,18.0],[24,95,585.0],[24,96,36.0],[24,97,6.0],[24,98,5.0],[24,99,23.0],[24,100,12.0],[24,101,16.0],[24,102,90.0],[24,103,23.0],[24,104,6.0],[24,105,11.0],[24,106,12.0],[24,107,273.0],[24,108,133.0],[24,109,197.0],[24,110,181.0],[24,112,5.0],[24,113,16.0],[24,114,202.0],[24,115,8.0],[24,116,33.0],[24,117,62.0],[24,118,142.0],[24,119,48.0],[24,120,43.0],[24,121,27.0],[24,122,57.0],[24,123,25.0],[24,124,50.0],[24,125,199.0],[24,126,329.0],[24,127,14.0],[24,128,6.0],[24,129,351.0],[24,130,12.0],[24,131,7.0],[24,132,16.0],[24,133,7.0],[24,134,28.0],[24,135,33.0],[24,136,36.0],[24,137,36.0],[24,138,293.0],[24,139,170.0],[24,140,257.0],[24,141,237.0],[24,142,58.0],[24,143,4.0],[24,144,312.0],[24,145,128.0],[24,146,165.0],[24,147,3.0],[24,148,40.0],[24,149,9.0],[24,150,150.0],[24,151,8.0],[24,152,5.0],[24,153,1.0],[24,154,119.0],[24,155,68.0],[24,156,12.0],[24,157,3.0],[24,158,7.0],[24,159,309.0],[24,160,274.0],[24,161,217.0],[24,162,101.0],[24,163,132.0],[24,164,2.0],[24,165,104.0],[24,166,752.0],[24,167,15.0],[24,168,2.0],[25,0,124.0],[25,1,33.0],[25,2,67.0],[25,3,56.0],[25,4,225.0],[25,5,214.0],[25,6,36.0],[25,7,114.0],[25,8,382.0],[25,9,130.0],[25,10,48.0],[25,11,13.0],[25,12,529.0],[25,13,199.0],[25,14,5.0],[25,15,70.0],[25,16,5.0],[25,17,440.0],[25,18,142.0],[25,19,225.0],[25,20,339.0],[25,21,83.0],[25,22,149.0],[25,23,256.0],[25,24,48.0],[25,25,57.0],[25,26,76.0],[25,27,107.0],[25,28,121.0],[25,29,25.0],[25,30,2.0],[25,31,45.0],[25,32,41.0],[25,33,167.0],[25,34,2.0],[25,35,3.0],[25,37,7.0],[25,38,6.0],[25,39,85.0],[25,40,127.0],[25,41,109.0],[25,42,68.0],[25,43,29.0],[25,44,27.0],[25,45,222.0],[25,46,86.0],[25,47,6.0],[25,48,80.0],[25,49,102.0],[25,50,13.0],[25,51,5.0],[25,52,2.0],[25,53,27.0],[25,54,34.0],[25,55,15.0],[25,56,22.0],[25,57,40.0],[25,58,169.0],[25,59,20.0],[25,60,475.0],[25,61,194.0],[25,62,4.0],[25,63,104.0],[25,64,63.0],[25,65,12.0],[25,66,23.0],[25,67,46.0],[25,68,128.0],[25,69,280.0],[25,70,423.0],[25,71,8.0],[25,72,179.0],[25,73,228.0],[25,74,320.0],[25,75,6.0],[25,76,364.0],[25,77,161.0],[25,78,75.0],[25,79,8.0],[25,80,6.0],[25,81,10.0],[25,82,23.0],[25,83,28.0],[25,84,5.0],[25,85,26.0],[25,86,105.0],[25,87,19.0],[25,88,80.0],[25,89,98.0],[25,90,391.0],[25,92,77.0],[25,93,45.0],[25,94,4.0],[25,95,70.0],[25,96,31.0],[25,98,19.0],[25,99,6.0],[25,100,8.0],[25,101,443.0],[25,102,5.0],[25,103,6.0],[25,104,2.0],[25,105,19.0],[25,106,12.0],[25,107,2.0],[25,108,30.0],[25,109,3.0],[25,110,20.0],[25,111,10.0],[25,112,61.0],[25,113,92.0],[25,114,10.0],[25,115,1.0],[25,116,81.0],[25,117,86.0],[25,118,7.0],[25,119,5.0],[25,120,9.0],[25,121,4.0],[25,122,6.0],[25,123,139.0],[25,124,60.0],[25,125,36.0],[25,126,9.0],[25,127,7.0],[25,128,113.0],[25,129,11.0],[25,130,1.0],[25,131,2.0],[25,132,8.0],[25,133,1.0],[25,134,11.0],[25,135,1.0],[25,136,9.0],[25,137,1.0],[25,138,64.0],[25,139,22.0],[25,140,42.0],[25,141,8.0],[25,142,78.0],[25,143,2.0],[25,144,14.0],[25,145,2.0],[25,146,2.0],[25,147,15.0],[25,148,17.0],[25,149,3.0],[25,150,11.0],[25,151,56.0],[25,152,28.0],[25,153,149.0],[25,154,272.0],[25,155,711.0],[25,156,120.0],[25,157,78.0],[25,158,136.0],[25,159,2.0],[25,160,7.0],[25,161,15.0],[25,163,1.0],[25,164,214.0],[25,166,2.0],[26,0,15.0],[26,1,283.0],[26,2,812.0],[26,4,13.0],[26,5,1276.0],[26,6,9.0],[26,7,33.0],[26,8,63.0],[26,9,208.0],[26,11,303.0],[26,12,147.0],[26,13,58.0],[26,14,4.0],[26,15,17.0],[26,18,44.0],[26,19,694.0],[26,22,32.0],[26,23,1212.0],[26,25,225.0],[26,27,76.0],[26,30,2.0],[26,33,729.0],[26,36,2.0],[26,37,222.0],[26,41,42.0],[26,42,16.0],[26,44,184.0],[26,45,30.0],[26,46,8.0],[26,49,33.0],[26,56,168.0],[26,57,131.0],[26,58,1090.0],[26,60,158.0],[26,61,17.0],[26,63,4.0],[26,66,63.0],[26,67,22.0],[26,68,7.0],[26,70,110.0],[26,72,24.0],[26,74,1.0],[26,75,204.0],[26,76,2886.0],[26,77,40.0],[26,81,40.0],[26,87,385.0],[26,88,27.0],[26,89,12.0],[26,92,13.0],[26,101,30.0],[26,110,65.0],[26,118,72.0],[26,123,79.0],[26,125,19.0],[26,139,9.0],[26,141,85.0],[26,143,1.0],[26,145,1.0],[26,146,44.0],[26,147,22.0],[26,149,33.0],[26,152,39.0],[26,153,4.0],[26,155,86.0],[26,157,7.0],[27,0,41.0],[27,1,11.0],[27,2,266.0],[27,3,122.0],[27,4,26.0],[27,5,45.0],[27,6,47.0],[27,7,38.0],[27,8,148.0],[27,11,42.0],[27,12,206.0],[27,13,92.0],[27,14,10.0],[27,15,38.0],[27,16,47.0],[27,17,90.0],[27,18,256.0],[27,19,2.0],[27,20,396.0],[27,22,103.0],[27,23,132.0],[27,24,31.0],[27,25,151.0],[27,26,2.0],[27,27,54.0],[27,28,45.0],[27,29,28.0],[27,30,2.0],[27,31,135.0],[27,32,21.0],[27,33,134.0],[27,35,65.0],[27,38,23.0],[27,39,52.0],[27,40,98.0],[27,41,81.0],[27,42,26.0],[27,43,93.0],[27,44,29.0],[27,45,48.0],[27,46,46.0],[27,48,55.0],[27,49,54.0],[27,52,4.0],[27,53,74.0],[27,54,416.0],[27,58,204.0],[27,59,74.0],[27,60,166.0],[27,61,69.0],[27,63,155.0],[27,66,229.0],[27,67,128.0],[27,68,148.0],[27,69,87.0],[27,70,173.0],[27,71,304.0],[27,72,91.0],[27,73,32.0],[27,74,44.0],[27,75,19.0],[27,76,591.0],[27,77,80.0],[27,78,192.0],[27,82,51.0],[27,83,48.0],[27,84,11.0],[27,85,1.0],[27,86,279.0],[27,88,40.0],[27,90,127.0],[27,91,25.0],[27,92,117.0],[27,94,10.0],[27,96,300.0],[27,98,280.0],[27,99,39.0],[27,100,92.0],[27,101,58.0],[27,102,248.0],[27,103,115.0],[27,104,49.0],[27,105,66.0],[27,108,362.0],[27,109,50.0],[27,110,122.0],[27,111,3.0],[27,112,13.0],[27,113,13.0],[27,115,15.0],[27,116,45.0],[27,117,60.0],[27,118,67.0],[27,120,63.0],[27,121,10.0],[27,123,103.0],[27,124,107.0],[27,125,339.0],[27,126,36.0],[27,128,11.0],[27,131,1.0],[27,133,1.0],[27,134,24.0],[27,135,12.0],[27,139,66.0],[27,140,128.0],[27,143,134.0],[27,146,86.0],[27,147,38.0],[27,148,25.0],[27,149,38.0],[27,151,19.0],[27,152,220.0],[27,153,31.0],[27,154,57.0],[27,155,92.0],[27,156,78.0],[27,157,75.0],[27,158,172.0],[27,159,22.0],[27,160,3.0],[27,161,21.0],[27,163,2.0],[27,164,246.0],[27,165,1.0],[27,167,1.0],[28,0,112.0],[28,1,4.0],[28,2,257.0],[28,3,57.0],[28,5,107.0],[28,6,83.0],[28,7,85.0],[28,8,451.0],[28,9,78.0],[28,11,86.0],[28,12,396.0],[28,13,182.0],[28,14,21.0],[28,15,49.0],[28,17,9.0],[28,18,102.0],[28,19,32.0],[28,22,128.0],[28,23,51.0],[28,24,32.0],[28,25,220.0],[28,26,97.0],[28,27,67.0],[28,30,1.0],[28,31,70.0],[28,32,15.0],[28,33,290.0],[28,34,10.0],[28,37,109.0],[28,39,21.0],[28,40,4.0],[28,41,14.0],[28,42,123.0],[28,45,71.0],[28,46,71.0],[28,48,50.0],[28,51,20.0],[28,58,215.0],[28,60,331.0],[28,61,179.0],[28,63,1.0],[28,66,26.0],[28,67,12.0],[28,68,62.0],[28,70,362.0],[28,71,725.0],[28,74,4.0],[28,75,17.0],[28,76,419.0],[28,77,180.0],[28,78,266.0],[28,79,82.0],[28,81,1.0],[28,82,179.0],[28,85,169.0],[28,86,222.0],[28,87,281.0],[28,88,134.0],[28,90,42.0],[28,91,205.0],[28,92,4.0],[28,95,83.0],[28,96,53.0],[28,98,67.0],[28,100,47.0],[28,101,44.0],[28,102,235.0],[28,103,26.0],[28,104,3.0],[28,105,452.0],[28,107,20.0],[28,111,13.0],[28,112,135.0],[28,114,1013.0],[28,117,27.0],[28,121,57.0],[28,122,323.0],[28,123,78.0],[28,127,47.0],[28,128,83.0],[28,132,21.0],[28,133,5.0],[28,137,62.0],[28,140,152.0],[28,141,185.0],[28,142,1.0],[28,147,4.0],[28,149,49.0],[28,151,107.0],[28,152,24.0],[28,153,12.0],[28,154,45.0],[28,155,168.0],[28,156,9.0],[28,157,11.0],[28,159,1.0],[28,160,1.0],[28,163,14.0],[29,0,318.0],[29,1,11.0],[29,2,248.0],[29,3,43.0],[29,4,127.0],[29,5,105.0],[29,6,42.0],[29,7,58.0],[29,8,439.0],[29,9,31.0],[29,11,70.0],[29,12,503.0],[29,13,184.0],[29,14,6.0],[29,15,69.0],[29,17,13.0],[29,18,67.0],[29,19,104.0],[29,20,103.0],[29,22,152.0],[29,23,77.0],[29,24,28.0],[29,25,96.0],[29,27,188.0],[29,28,1.0],[29,29,92.0],[29,31,60.0],[29,32,12.0],[29,33,76.0],[29,36,1.0],[29,38,51.0],[29,39,16.0],[29,40,125.0],[29,41,20.0],[29,42,65.0],[29,44,94.0],[29,45,96.0],[29,46,173.0],[29,48,7.0],[29,49,70.0],[29,50,67.0],[29,53,79.0],[29,54,1.0],[29,55,62.0],[29,58,131.0],[29,59,61.0],[29,60,177.0],[29,61,80.0],[29,62,143.0],[29,63,244.0],[29,64,146.0],[29,65,109.0],[29,66,109.0],[29,67,62.0],[29,68,169.0],[29,69,32.0],[29,70,361.0],[29,71,233.0],[29,72,77.0],[29,73,107.0],[29,74,120.0],[29,75,1.0],[29,76,253.0],[29,77,165.0],[29,78,6.0],[29,82,133.0],[29,83,189.0],[29,86,431.0],[29,88,102.0],[29,90,158.0],[29,92,125.0],[29,93,312.0],[29,94,21.0],[29,95,1.0],[29,100,8.0],[29,101,72.0],[29,102,88.0],[29,105,1.0],[29,106,88.0],[29,107,85.0],[29,108,31.0],[29,109,28.0],[29,111,11.0],[29,112,22.0],[29,113,108.0],[29,116,14.0],[29,117,155.0],[29,121,33.0],[29,123,231.0],[29,125,230.0],[29,126,49.0],[29,128,28.0],[29,131,9.0],[29,134,47.0],[29,135,5.0],[29,137,42.0],[29,139,24.0],[29,140,143.0],[29,144,110.0],[29,146,92.0],[29,147,6.0],[29,149,18.0],[29,151,17.0],[29,152,26.0],[29,153,24.0],[29,154,36.0],[29,155,184.0],[29,156,9.0],[29,157,155.0],[29,158,86.0],[29,159,3.0],[29,160,7.0],[29,161,86.0],[29,162,29.0],[29,163,7.0],[29,164,30.0],[30,0,25.0],[30,3,50.0],[30,4,146.0],[30,5,48.0],[30,6,1.0],[30,7,28.0],[30,8,74.0],[30,9,72.0],[30,12,126.0],[30,13,113.0],[30,14,12.0],[30,15,6.0],[30,16,45.0],[30,17,107.0],[30,18,160.0],[30,19,10.0],[30,20,163.0],[30,21,81.0],[30,22,23.0],[30,25,115.0],[30,28,10.0],[30,31,147.0],[30,32,41.0],[30,33,12.0],[30,36,3.0],[30,39,140.0],[30,40,103.0],[30,41,17.0],[30,42,15.0],[30,43,34.0],[30,45,35.0],[30,46,28.0],[30,47,19.0],[30,50,81.0],[30,51,9.0],[30,53,115.0],[30,55,58.0],[30,58,58.0],[30,59,23.0],[30,60,98.0],[30,61,86.0],[30,63,12.0],[30,66,46.0],[30,67,18.0],[30,68,64.0],[30,69,47.0],[30,70,89.0],[30,71,549.0],[30,72,58.0],[30,74,203.0],[30,76,109.0],[30,77,15.0],[30,85,113.0],[30,86,164.0],[30,93,295.0],[30,99,52.0],[30,100,70.0],[30,101,54.0],[30,102,168.0],[30,103,199.0],[30,109,96.0],[30,110,9.0],[30,111,7.0],[30,112,88.0],[30,119,132.0],[30,121,42.0],[30,123,47.0],[30,127,8.0],[30,128,22.0],[30,134,26.0],[30,138,343.0],[30,139,12.0],[30,142,888.0],[30,148,5.0],[30,150,66.0],[30,153,1.0],[30,154,102.0],[30,155,29.0],[30,157,7.0],[30,158,53.0],[30,159,39.0],[30,161,96.0],[30,162,120.0],[30,163,10.0],[30,164,41.0],[30,167,5.0],[31,0,92.0],[31,1,10.0],[31,2,26.0],[31,4,56.0],[31,5,39.0],[31,6,12.0],[31,7,24.0],[31,8,105.0],[31,9,65.0],[31,10,5.0],[31,11,3.0],[31,12,66.0],[31,13,59.0],[31,14,7.0],[31,15,23.0],[31,16,49.0],[31,18,140.0],[31,19,15.0],[31,21,5.0],[31,22,49.0],[31,23,39.0],[31,24,17.0],[31,25,61.0],[31,26,45.0],[31,29,27.0],[31,31,161.0],[31,33,16.0],[31,34,7.0],[31,37,2.0],[31,38,2.0],[31,40,21.0],[31,41,2.0],[31,42,80.0],[31,43,6.0],[31,44,34.0],[31,47,1.0],[31,48,21.0],[31,49,34.0],[31,50,16.0],[31,51,6.0],[31,52,9.0],[31,53,2.0],[31,54,5.0],[31,55,2.0],[31,56,62.0],[31,57,12.0],[31,58,21.0],[31,59,53.0],[31,60,54.0],[31,61,53.0],[31,62,20.0],[31,64,145.0],[31,65,3.0],[31,68,1.0],[31,70,62.0],[31,71,10.0],[31,73,14.0],[31,74,11.0],[31,75,5.0],[31,76,21.0],[31,77,40.0],[31,78,119.0],[31,79,19.0],[31,80,26.0],[31,81,33.0],[31,82,59.0],[31,83,9.0],[31,84,2.0],[31,85,6.0],[31,86,19.0],[31,87,7.0],[31,88,29.0],[31,89,2.0],[31,90,6.0],[31,91,23.0],[31,92,1.0],[31,93,19.0],[31,94,24.0],[31,95,10.0],[31,96,17.0],[31,97,95.0],[31,98,35.0],[31,99,16.0],[31,102,23.0],[31,103,2.0],[31,104,5.0],[31,106,2.0],[31,109,32.0],[31,110,2.0],[31,113,19.0],[31,114,20.0],[31,115,7.0],[31,116,9.0],[31,117,62.0],[31,118,19.0],[31,119,13.0],[31,120,63.0],[31,121,17.0],[31,122,138.0],[31,123,100.0],[31,124,50.0],[31,125,20.0],[31,126,8.0],[31,127,3.0],[31,128,42.0],[31,129,24.0],[31,130,20.0],[31,131,3.0],[31,132,29.0],[31,134,15.0],[31,135,15.0],[31,137,2.0],[31,138,1.0],[31,139,2.0],[31,140,4.0],[31,141,1.0],[31,142,6.0],[31,144,9.0],[31,145,1.0],[31,147,1.0],[31,151,11.0],[31,152,1.0],[31,155,74.0],[31,164,2.0],[31,165,533.0],[31,166,896.0],[31,167,1493.0],[31,168,396.0],[32,0,8.0],[32,1,99.0],[32,2,1.0],[32,4,6.0],[32,5,2.0],[32,6,3.0],[32,7,2.0],[32,9,23.0],[32,10,146.0],[32,12,1.0],[32,13,2.0],[32,16,10.0],[32,17,4.0],[32,18,7.0],[32,19,21.0],[32,20,3.0],[32,21,47.0],[32,22,8.0],[32,23,4.0],[32,24,1.0],[32,25,9.0],[32,26,70.0],[32,27,2.0],[32,28,1.0],[32,29,5.0],[32,30,1.0],[32,31,64.0],[32,33,3.0],[32,34,39.0],[32,35,32.0],[32,36,27.0],[32,37,5.0],[32,38,6.0],[32,39,3.0],[32,40,4.0],[32,41,151.0],[32,42,13.0],[32,43,144.0],[32,44,7.0],[32,45,1.0],[32,47,265.0],[32,48,1.0],[32,49,10.0],[32,50,11.0],[32,51,66.0],[32,52,44.0],[32,53,213.0],[32,54,259.0],[32,55,23.0],[32,56,3.0],[32,57,10.0],[32,58,4.0],[32,59,6.0],[32,60,1.0],[32,62,76.0],[32,64,45.0],[32,65,21.0],[32,66,1.0],[32,67,2.0],[32,68,5.0],[32,69,1.0],[32,71,22.0],[32,72,3.0],[32,73,8.0],[32,74,1.0],[32,75,1.0],[32,76,8.0],[32,78,4.0],[32,79,4.0],[32,80,8.0],[32,81,3.0],[32,82,9.0],[32,83,357.0],[32,84,3.0],[32,85,267.0],[32,86,28.0],[32,87,82.0],[32,88,8.0],[32,89,12.0],[32,90,301.0],[32,91,22.0],[32,92,3.0],[32,93,69.0],[32,94,6.0],[32,95,141.0],[32,96,16.0],[32,97,8.0],[32,98,2.0],[32,99,4.0],[32,100,1.0],[32,101,9.0],[32,102,18.0],[32,103,11.0],[32,104,1.0],[32,105,2.0],[32,106,6.0],[32,107,103.0],[32,108,61.0],[32,109,57.0],[32,110,54.0],[32,111,4.0],[32,112,2.0],[32,113,7.0],[32,114,66.0],[32,115,3.0],[32,116,5.0],[32,117,28.0],[32,118,49.0],[32,119,8.0],[32,120,16.0],[32,121,7.0],[32,122,20.0],[32,123,5.0],[32,124,8.0],[32,125,16.0],[32,126,170.0],[32,128,10.0],[32,129,234.0],[32,130,43.0],[32,131,2.0],[32,132,92.0],[32,133,17.0],[32,134,7.0],[32,135,64.0],[32,136,128.0],[32,137,13.0],[32,138,264.0],[32,139,203.0],[32,140,64.0],[32,141,145.0],[32,142,25.0],[32,143,1.0],[32,144,187.0],[32,145,60.0],[32,146,60.0],[32,147,4.0],[32,148,15.0],[32,149,1.0],[32,150,73.0],[32,151,44.0],[32,152,3.0],[32,153,1.0],[32,154,59.0],[32,155,24.0],[32,156,2.0],[32,157,1.0],[32,158,18.0],[32,159,96.0],[32,160,72.0],[32,161,67.0],[32,162,27.0],[32,163,42.0],[32,164,1.0],[32,165,31.0],[32,166,171.0],[32,167,2.0],[32,168,1.0],[33,7,11.0],[33,8,7.0],[33,9,60.0],[33,10,223.0],[33,14,28.0],[33,17,52.0],[33,19,83.0],[33,21,57.0],[33,22,15.0],[33,26,173.0],[33,27,8.0],[33,28,42.0],[33,29,77.0],[33,33,71.0],[33,34,44.0],[33,35,102.0],[33,36,8.0],[33,38,48.0],[33,39,23.0],[33,41,43.0],[33,42,33.0],[33,43,140.0],[33,53,17.0],[33,56,240.0],[33,58,159.0],[33,62,42.0],[33,66,242.0],[33,67,9.0],[33,69,23.0],[33,73,1.0],[33,74,8.0],[33,76,102.0],[33,77,8.0],[33,85,32.0],[33,93,1272.0],[33,95,454.0],[33,99,86.0],[33,101,4.0],[33,109,31.0],[33,110,206.0],[33,111,3.0],[33,112,38.0],[33,113,19.0],[33,114,268.0],[33,115,15.0],[33,118,40.0],[33,119,291.0],[33,120,246.0],[33,122,294.0],[33,123,33.0],[33,128,73.0],[33,129,118.0],[33,132,65.0],[33,133,2.0],[33,135,1.0],[33,136,50.0],[33,138,124.0],[33,139,64.0],[33,140,13.0],[33,141,86.0],[33,143,7.0],[33,149,21.0],[33,154,3.0],[33,155,18.0],[33,156,49.0],[33,158,93.0],[33,164,17.0],[34,0,16.0],[34,1,9.0],[34,2,30.0],[34,4,28.0],[34,5,168.0],[34,6,21.0],[34,7,12.0],[34,8,38.0],[34,11,20.0],[34,12,25.0],[34,13,28.0],[34,15,4.0],[34,17,21.0],[34,18,12.0],[34,19,88.0],[34,22,5.0],[34,23,148.0],[34,24,14.0],[34,25,145.0],[34,27,24.0],[34,30,35.0],[34,31,109.0],[34,33,59.0],[34,38,1.0],[34,40,17.0],[34,41,4.0],[34,42,11.0],[34,43,125.0],[34,45,19.0],[34,46,8.0],[34,49,55.0],[34,58,9.0],[34,60,53.0],[34,61,12.0],[34,67,1.0],[34,68,16.0],[34,70,73.0],[34,74,4.0],[34,75,69.0],[34,76,144.0],[34,77,41.0],[34,78,119.0],[34,80,99.0],[34,83,96.0],[34,85,758.0],[34,86,2109.0],[34,90,30.0],[34,104,15.0],[34,111,4.0],[34,112,21.0],[34,114,880.0],[34,123,81.0],[34,128,47.0],[34,130,69.0],[34,133,6.0],[34,139,41.0],[34,145,11.0],[34,146,22.0],[34,152,8.0],[34,157,12.0],[35,0,1.0],[35,3,1.0],[35,7,1.0],[35,14,1.0],[35,20,1.0],[35,22,8.0],[35,24,1.0],[35,25,27.0],[35,40,1.0],[35,41,4.0],[35,61,1.0],[35,69,1.0],[35,70,1.0],[35,71,2355.0],[35,80,8.0],[35,84,1.0],[35,87,1.0],[35,88,5.0],[35,89,2.0],[35,93,13.0],[35,95,3.0],[35,99,1.0],[35,103,1.0],[35,118,1.0],[35,127,1.0],[35,128,181.0],[35,137,1400.0],[35,138,1.0],[35,156,1.0],[35,165,11.0],[35,167,1445.0],[36,0,6.0],[36,1,33.0],[36,2,34.0],[36,4,11.0],[36,5,84.0],[36,6,14.0],[36,7,23.0],[36,8,63.0],[36,11,18.0],[36,12,29.0],[36,13,46.0],[36,14,4.0],[36,15,14.0],[36,18,19.0],[36,19,141.0],[36,21,57.0],[36,22,42.0],[36,23,233.0],[36,24,1.0],[36,25,35.0],[36,27,6.0],[36,30,2.0],[36,32,6.0],[36,33,272.0],[36,40,15.0],[36,41,3.0],[36,42,13.0],[36,45,13.0],[36,46,37.0],[36,50,53.0],[36,51,21.0],[36,52,1.0],[36,54,1.0],[36,58,95.0],[36,60,53.0],[36,61,36.0],[36,63,20.0],[36,68,20.0],[36,70,53.0],[36,71,1022.0],[36,74,10.0],[36,75,10.0],[36,76,376.0],[36,77,21.0],[36,84,7.0],[36,85,295.0],[36,86,5.0],[36,89,33.0],[36,90,35.0],[36,92,33.0],[36,108,7.0],[36,111,2.0],[36,112,23.0],[36,117,128.0],[36,123,36.0],[36,125,111.0],[36,127,14.0],[36,130,111.0],[36,134,11.0],[36,137,23.0],[36,139,35.0],[36,142,83.0],[36,143,2.0],[36,144,18.0],[36,149,9.0],[36,152,69.0],[36,155,16.0],[36,156,68.0],[36,157,9.0],[36,158,23.0],[36,167,10.0],[37,0,27.0],[37,1,1.0],[37,2,46.0],[37,3,17.0],[37,4,91.0],[37,5,9.0],[37,6,8.0],[37,8,6.0],[37,9,37.0],[37,10,27.0],[37,12,23.0],[37,13,2.0],[37,14,17.0],[37,17,4.0],[37,18,25.0],[37,19,45.0],[37,22,3.0],[37,25,5.0],[37,31,250.0],[37,36,2.0],[37,40,3.0],[37,41,16.0],[37,42,2.0],[37,43,45.0],[37,44,4.0],[37,47,4.0],[37,51,7.0],[37,53,29.0],[37,54,1.0],[37,55,5.0],[37,56,84.0],[37,60,4.0],[37,61,3.0],[37,63,1.0],[37,64,271.0],[37,69,6.0],[37,72,15.0],[37,73,15.0],[37,74,31.0],[37,89,5.0],[37,90,36.0],[37,91,34.0],[37,95,1953.0],[37,97,184.0],[37,98,19.0],[37,100,12.0],[37,101,12.0],[37,107,23.0],[37,108,3.0],[37,110,38.0],[37,111,2.0],[37,112,7.0],[37,114,107.0],[37,122,8.0],[37,123,5.0],[37,126,19.0],[37,130,127.0],[37,132,1.0],[37,135,65.0],[37,140,5.0],[37,141,19.0],[37,144,40.0],[37,145,8.0],[37,146,19.0],[37,147,2.0],[37,148,5.0],[37,153,2.0],[37,154,76.0],[37,155,6.0],[37,157,2.0],[37,158,35.0],[37,160,9.0],[37,161,105.0],[38,2,5.0],[38,6,1.0],[38,7,40.0],[38,9,10.0],[38,10,29.0],[38,14,2.0],[38,17,2.0],[38,20,10.0],[38,21,90.0],[38,23,3.0],[38,24,9.0],[38,25,5.0],[38,26,17.0],[38,29,21.0],[38,33,105.0],[38,37,62.0],[38,38,22.0],[38,41,167.0],[38,43,8.0],[38,47,3.0],[38,49,2.0],[38,53,9.0],[38,55,7.0],[38,63,3.0],[38,65,72.0],[38,67,2.0],[38,69,4.0],[38,71,334.0],[38,74,12.0],[38,75,34.0],[38,77,2.0],[38,79,2.0],[38,82,86.0],[38,84,33.0],[38,85,54.0],[38,86,224.0],[38,87,98.0],[38,88,6.0],[38,89,1.0],[38,90,21.0],[38,91,391.0],[38,93,436.0],[38,94,3.0],[38,95,47.0],[38,97,56.0],[38,98,8.0],[38,100,114.0],[38,102,30.0],[38,107,4.0],[38,109,3.0],[38,111,22.0],[38,114,128.0],[38,115,9.0],[38,118,26.0],[38,121,28.0],[38,123,6.0],[38,126,4.0],[38,128,2.0],[38,130,11.0],[38,131,5.0],[38,133,3.0],[38,134,123.0],[38,135,1.0],[38,136,4.0],[38,137,29.0],[38,138,6.0],[38,139,1.0],[38,140,417.0],[38,141,424.0],[38,142,21.0],[38,143,1.0],[38,144,6.0],[38,154,1.0],[38,155,4.0],[38,156,2.0],[38,159,1.0],[38,162,59.0],[39,0,4.0],[39,1,38.0],[39,2,63.0],[39,6,4.0],[39,7,15.0],[39,8,32.0],[39,11,2.0],[39,12,13.0],[39,13,2.0],[39,15,1.0],[39,17,3.0],[39,19,39.0],[39,20,23.0],[39,26,10.0],[39,28,2.0],[39,32,2.0],[39,38,15.0],[39,40,190.0],[39,41,5.0],[39,42,16.0],[39,44,1.0],[39,45,2.0],[39,46,1.0],[39,50,47.0],[39,51,36.0],[39,53,66.0],[39,54,638.0],[39,56,78.0],[39,60,7.0],[39,61,2.0],[39,63,66.0],[39,64,218.0],[39,66,39.0],[39,67,10.0],[39,69,35.0],[39,70,19.0],[39,71,489.0],[39,74,34.0],[39,77,11.0],[39,78,61.0],[39,82,377.0],[39,88,80.0],[39,89,18.0],[39,91,282.0],[39,96,70.0],[39,97,143.0],[39,106,72.0],[39,109,26.0],[39,111,1.0],[39,112,50.0],[39,128,6.0],[39,129,116.0],[39,135,20.0],[39,141,36.0],[39,144,152.0],[39,152,5.0],[39,153,8.0],[39,154,8.0],[39,155,40.0],[39,156,110.0],[39,157,51.0],[39,158,3.0],[39,164,31.0],[40,0,3.0],[40,2,13.0],[40,3,95.0],[40,5,72.0],[40,7,23.0],[40,8,5.0],[40,9,52.0],[40,10,182.0],[40,11,3.0],[40,12,20.0],[40,13,3.0],[40,18,16.0],[40,21,67.0],[40,25,1.0],[40,29,1.0],[40,33,190.0],[40,38,15.0],[40,41,47.0],[40,42,9.0],[40,45,2.0],[40,52,12.0],[40,56,29.0],[40,57,99.0],[40,58,84.0],[40,60,4.0],[40,62,47.0],[40,64,1.0],[40,66,75.0],[40,67,9.0],[40,71,425.0],[40,77,18.0],[40,78,133.0],[40,86,773.0],[40,88,12.0],[40,89,3.0],[40,93,125.0],[40,95,59.0],[40,96,169.0],[40,97,14.0],[40,99,50.0],[40,101,91.0],[40,102,152.0],[40,103,198.0],[40,104,27.0],[40,110,73.0],[40,111,1.0],[40,116,69.0],[40,123,1.0],[40,126,32.0],[40,127,16.0],[40,131,5.0],[40,137,21.0],[40,139,66.0],[40,140,17.0],[40,142,1.0],[40,146,17.0],[40,147,6.0],[40,149,35.0],[40,151,17.0],[40,154,6.0],[40,155,86.0],[40,158,81.0],[40,164,3.0],[41,0,21.0],[41,1,4.0],[41,2,101.0],[41,3,54.0],[41,4,11.0],[41,5,9.0],[41,6,13.0],[41,7,18.0],[41,8,37.0],[41,9,1.0],[41,11,9.0],[41,12,98.0],[41,13,25.0],[41,14,2.0],[41,15,5.0],[41,16,10.0],[41,17,26.0],[41,18,50.0],[41,20,112.0],[41,22,27.0],[41,23,78.0],[41,24,6.0],[41,25,49.0],[41,27,16.0],[41,28,13.0],[41,29,8.0],[41,31,68.0],[41,32,5.0],[41,33,29.0],[41,35,15.0],[41,36,1.0],[41,38,9.0],[41,39,17.0],[41,40,20.0],[41,41,32.0],[41,42,4.0],[41,43,24.0],[41,44,13.0],[41,45,14.0],[41,46,6.0],[41,48,32.0],[41,49,9.0],[41,52,3.0],[41,53,17.0],[41,54,127.0],[41,58,66.0],[41,59,23.0],[41,60,58.0],[41,61,12.0],[41,63,49.0],[41,66,68.0],[41,67,58.0],[41,68,41.0],[41,69,27.0],[41,70,108.0],[41,71,92.0],[41,72,30.0],[41,73,6.0],[41,74,15.0],[41,75,3.0],[41,76,240.0],[41,77,12.0],[41,78,52.0],[41,82,1.0],[41,83,10.0],[41,86,68.0],[41,87,1.0],[41,88,12.0],[41,90,24.0],[41,91,6.0],[41,92,38.0],[41,94,1.0],[41,96,106.0],[41,98,117.0],[41,99,10.0],[41,100,30.0],[41,101,34.0],[41,102,76.0],[41,103,28.0],[41,104,10.0],[41,105,24.0],[41,108,140.0],[41,109,12.0],[41,110,49.0],[41,111,2.0],[41,112,4.0],[41,113,2.0],[41,115,1.0],[41,116,22.0],[41,117,25.0],[41,118,25.0],[41,120,35.0],[41,121,2.0],[41,123,29.0],[41,124,36.0],[41,125,100.0],[41,126,12.0],[41,128,7.0],[41,131,3.0],[41,133,1.0],[41,134,6.0],[41,135,2.0],[41,139,30.0],[41,140,23.0],[41,143,20.0],[41,146,29.0],[41,147,8.0],[41,148,5.0],[41,149,8.0],[41,151,17.0],[41,152,63.0],[41,153,19.0],[41,154,29.0],[41,155,32.0],[41,156,20.0],[41,157,21.0],[41,158,70.0],[41,159,12.0],[41,160,1.0],[41,161,8.0],[41,164,95.0],[41,167,2.0],[42,0,13.0],[42,1,12.0],[42,2,103.0],[42,3,11.0],[42,4,16.0],[42,5,282.0],[42,6,10.0],[42,7,4.0],[42,8,50.0],[42,9,25.0],[42,11,32.0],[42,12,59.0],[42,13,47.0],[42,14,1.0],[42,15,5.0],[42,18,9.0],[42,19,168.0],[42,21,11.0],[42,22,5.0],[42,23,288.0],[42,25,66.0],[42,27,9.0],[42,32,33.0],[42,33,155.0],[42,39,12.0],[42,41,8.0],[42,42,1.0],[42,45,17.0],[42,46,12.0],[42,50,20.0],[42,56,3.0],[42,57,42.0],[42,58,107.0],[42,60,106.0],[42,61,30.0],[42,67,3.0],[42,68,39.0],[42,70,59.0],[42,73,19.0],[42,74,14.0],[42,75,2.0],[42,76,597.0],[42,77,33.0],[42,80,29.0],[42,86,166.0],[42,88,14.0],[42,89,1.0],[42,92,22.0],[42,94,20.0],[42,102,244.0],[42,108,25.0],[42,111,7.0],[42,112,10.0],[42,116,2.0],[42,117,10.0],[42,119,43.0],[42,122,3.0],[42,123,91.0],[42,130,2.0],[42,143,16.0],[42,144,6.0],[42,146,1.0],[42,147,9.0],[42,149,82.0],[42,151,7.0],[42,154,1.0],[42,155,69.0],[42,156,68.0],[42,157,3.0],[42,158,16.0],[42,164,1.0],[43,0,36.0],[43,3,52.0],[43,4,5.0],[43,6,1.0],[43,7,10.0],[43,8,1.0],[43,9,86.0],[43,10,251.0],[43,12,30.0],[43,13,8.0],[43,14,16.0],[43,15,7.0],[43,17,60.0],[43,18,1.0],[43,22,1.0],[43,25,14.0],[43,28,6.0],[43,30,7.0],[43,32,17.0],[43,36,4.0],[43,37,96.0],[43,38,1.0],[43,39,21.0],[43,41,17.0],[43,42,58.0],[43,44,196.0],[43,50,106.0],[43,53,49.0],[43,57,30.0],[43,59,5.0],[43,60,9.0],[43,61,20.0],[43,67,10.0],[43,68,29.0],[43,69,34.0],[43,70,102.0],[43,74,14.0],[43,76,105.0],[43,77,16.0],[43,78,193.0],[43,79,9.0],[43,81,39.0],[43,83,67.0],[43,86,25.0],[43,92,22.0],[43,96,68.0],[43,100,30.0],[43,101,74.0],[43,108,44.0],[43,109,24.0],[43,111,1.0],[43,112,74.0],[43,114,161.0],[43,123,41.0],[43,125,413.0],[43,135,1.0],[43,137,5.0],[43,138,71.0],[43,140,102.0],[43,141,85.0],[43,144,29.0],[43,147,24.0],[43,148,3.0],[43,150,54.0],[43,151,43.0],[43,152,27.0],[43,153,20.0],[43,154,45.0],[43,157,4.0],[43,164,18.0],[44,0,3.0],[44,1,6.0],[44,2,10.0],[44,3,16.0],[44,4,9.0],[44,5,33.0],[44,6,5.0],[44,7,6.0],[44,8,32.0],[44,10,133.0],[44,11,5.0],[44,12,21.0],[44,13,9.0],[44,14,3.0],[44,15,4.0],[44,17,43.0],[44,19,7.0],[44,20,39.0],[44,21,35.0],[44,22,18.0],[44,25,104.0],[44,26,102.0],[44,27,9.0],[44,30,2.0],[44,32,2.0],[44,33,37.0],[44,37,33.0],[44,38,33.0],[44,39,103.0],[44,42,64.0],[44,44,190.0],[44,45,4.0],[44,46,29.0],[44,47,18.0],[44,49,62.0],[44,50,71.0],[44,55,51.0],[44,58,20.0],[44,59,8.0],[44,60,7.0],[44,61,14.0],[44,63,27.0],[44,67,5.0],[44,68,11.0],[44,69,46.0],[44,70,15.0],[44,73,25.0],[44,74,30.0],[44,76,37.0],[44,77,12.0],[44,79,253.0],[44,80,53.0],[44,86,438.0],[44,88,6.0],[44,92,14.0],[44,98,2.0],[44,100,17.0],[44,101,3.0],[44,108,22.0],[44,110,2.0],[44,111,1.0],[44,112,36.0],[44,113,45.0],[44,119,41.0],[44,123,33.0],[44,124,112.0],[44,137,51.0],[44,141,122.0],[44,143,16.0],[44,144,7.0],[44,145,22.0],[44,147,4.0],[44,148,2.0],[44,149,11.0],[44,152,23.0],[44,153,31.0],[44,154,52.0],[44,155,28.0],[44,156,1.0],[44,157,61.0],[44,158,19.0],[44,160,5.0],[44,161,1.0],[44,162,91.0],[44,164,15.0],[44,166,11.0],[45,7,2.0],[45,8,5.0],[45,9,58.0],[45,12,57.0],[45,25,22.0],[45,41,1.0],[45,61,8.0],[45,109,2903.0],[45,161,65.0],[46,1,21.0],[46,2,148.0],[46,5,226.0],[46,7,7.0],[46,8,11.0],[46,11,27.0],[46,12,43.0],[46,13,29.0],[46,18,10.0],[46,19,193.0],[46,21,98.0],[46,23,702.0],[46,27,4.0],[46,33,308.0],[46,41,4.0],[46,42,4.0],[46,49,58.0],[46,57,1.0],[46,58,205.0],[46,60,1.0],[46,61,11.0],[46,63,21.0],[46,67,2.0],[46,70,44.0],[46,76,613.0],[46,77,2.0],[46,88,1.0],[46,92,39.0],[46,96,76.0],[46,112,11.0],[46,135,41.0],[46,143,6.0],[46,155,44.0],[46,158,12.0],[47,0,78.0],[47,1,4.0],[47,2,83.0],[47,3,12.0],[47,4,38.0],[47,5,14.0],[47,6,5.0],[47,7,20.0],[47,8,113.0],[47,10,3.0],[47,11,9.0],[47,12,194.0],[47,13,55.0],[47,14,2.0],[47,15,9.0],[47,17,3.0],[47,18,13.0],[47,19,31.0],[47,20,20.0],[47,22,38.0],[47,23,27.0],[47,24,4.0],[47,25,35.0],[47,27,32.0],[47,28,2.0],[47,29,17.0],[47,31,33.0],[47,32,2.0],[47,33,15.0],[47,36,1.0],[47,38,3.0],[47,39,2.0],[47,40,38.0],[47,41,8.0],[47,42,19.0],[47,44,40.0],[47,45,24.0],[47,46,22.0],[47,49,56.0],[47,50,24.0],[47,52,3.0],[47,53,14.0],[47,55,14.0],[47,58,16.0],[47,59,17.0],[47,60,46.0],[47,61,18.0],[47,62,29.0],[47,63,50.0],[47,64,51.0],[47,65,34.0],[47,66,3.0],[47,67,25.0],[47,68,53.0],[47,69,15.0],[47,70,134.0],[47,71,57.0],[47,72,13.0],[47,73,16.0],[47,74,41.0],[47,76,86.0],[47,77,49.0],[47,82,25.0],[47,83,27.0],[47,86,143.0],[47,88,21.0],[47,90,65.0],[47,92,29.0],[47,93,100.0],[47,94,6.0],[47,96,1.0],[47,100,2.0],[47,101,38.0],[47,102,24.0],[47,106,9.0],[47,107,38.0],[47,108,8.0],[47,109,7.0],[47,111,3.0],[47,112,1.0],[47,113,46.0],[47,114,5.0],[47,116,2.0],[47,117,24.0],[47,121,6.0],[47,123,68.0],[47,125,64.0],[47,126,10.0],[47,128,1.0],[47,134,7.0],[47,135,2.0],[47,139,7.0],[47,140,14.0],[47,144,29.0],[47,146,28.0],[47,149,6.0],[47,151,2.0],[47,152,4.0],[47,153,18.0],[47,154,10.0],[47,155,39.0],[47,156,4.0],[47,157,49.0],[47,158,26.0],[47,161,37.0],[47,164,10.0],[48,0,30.0],[48,3,87.0],[48,4,73.0],[48,5,63.0],[48,6,7.0],[48,7,4.0],[48,8,11.0],[48,10,114.0],[48,12,66.0],[48,13,3.0],[48,15,2.0],[48,18,12.0],[48,20,46.0],[48,22,6.0],[48,27,12.0],[48,28,34.0],[48,29,90.0],[48,32,9.0],[48,33,98.0],[48,39,231.0],[48,41,10.0],[48,42,6.0],[48,43,15.0],[48,46,3.0],[48,54,438.0],[48,58,102.0],[48,60,68.0],[48,61,8.0],[48,67,17.0],[48,68,9.0],[48,70,36.0],[48,73,1.0],[48,74,17.0],[48,76,87.0],[48,77,8.0],[48,85,1.0],[48,87,348.0],[48,90,52.0],[48,94,28.0],[48,101,4.0],[48,105,121.0],[48,111,1.0],[48,112,21.0],[48,126,13.0],[48,136,50.0],[48,141,194.0],[48,148,9.0],[48,150,92.0],[48,153,31.0],[48,157,4.0],[49,0,14.0],[49,7,1.0],[49,8,15.0],[49,12,15.0],[49,13,8.0],[49,14,9.0],[49,15,1.0],[49,22,20.0],[49,26,180.0],[49,27,1.0],[49,36,14.0],[49,41,1.0],[49,42,66.0],[49,47,132.0],[49,51,8.0],[49,58,17.0],[49,60,5.0],[49,61,13.0],[49,63,24.0],[49,70,15.0],[49,77,9.0],[49,78,349.0],[49,80,179.0],[49,82,309.0],[49,83,214.0],[49,88,9.0],[49,91,448.0],[49,97,156.0],[49,101,1.0],[49,110,72.0],[49,113,8.0],[49,119,191.0],[49,126,66.0],[49,149,64.0],[49,151,19.0],[49,156,32.0],[49,159,53.0],[49,163,11.0],[49,166,7.0],[50,0,114.0],[50,2,61.0],[50,3,35.0],[50,4,51.0],[50,5,30.0],[50,6,3.0],[50,7,16.0],[50,8,28.0],[50,9,114.0],[50,11,66.0],[50,12,86.0],[50,13,40.0],[50,15,8.0],[50,17,48.0],[50,18,100.0],[50,19,69.0],[50,20,122.0],[50,21,8.0],[50,22,19.0],[50,23,145.0],[50,24,1.0],[50,25,38.0],[50,27,24.0],[50,29,10.0],[50,30,2.0],[50,32,2.0],[50,33,78.0],[50,36,2.0],[50,37,1.0],[50,38,32.0],[50,39,49.0],[50,40,41.0],[50,41,8.0],[50,42,6.0],[50,45,3.0],[50,46,14.0],[50,50,1.0],[50,55,8.0],[50,58,37.0],[50,60,54.0],[50,61,27.0],[50,62,1.0],[50,63,51.0],[50,66,6.0],[50,67,1.0],[50,68,23.0],[50,69,11.0],[50,70,57.0],[50,72,8.0],[50,73,59.0],[50,74,9.0],[50,75,30.0],[50,76,42.0],[50,77,41.0],[50,78,63.0],[50,81,1.0],[50,85,32.0],[50,88,2.0],[50,90,7.0],[50,92,1.0],[50,98,1.0],[50,100,6.0],[50,101,178.0],[50,105,90.0],[50,108,8.0],[50,110,9.0],[50,111,2.0],[50,112,15.0],[50,114,1.0],[50,116,7.0],[50,117,80.0],[50,123,4.0],[50,137,2.0],[50,139,7.0],[50,141,52.0],[50,143,1.0],[50,146,18.0],[50,147,5.0],[50,153,9.0],[50,154,11.0],[50,155,32.0],[50,156,6.0],[50,157,5.0],[50,158,2.0],[51,0,13.0],[51,2,26.0],[51,7,4.0],[51,8,12.0],[51,20,114.0],[51,28,2.0],[51,38,5.0],[51,41,46.0],[51,45,2.0],[51,47,17.0],[51,49,5.0],[51,52,5.0],[51,56,14.0],[51,59,80.0],[51,64,222.0],[51,73,162.0],[51,80,66.0],[51,82,277.0],[51,86,1.0],[51,87,230.0],[51,90,79.0],[51,92,19.0],[51,93,557.0],[51,101,7.0],[51,108,20.0],[51,116,5.0],[51,123,11.0],[51,137,2.0],[51,138,48.0],[51,139,121.0],[51,142,214.0],[51,153,1.0],[51,155,30.0],[51,159,30.0],[52,0,6.0],[52,2,31.0],[52,5,21.0],[52,6,2.0],[52,11,2.0],[52,12,6.0],[52,13,8.0],[52,28,1.0],[52,29,22.0],[52,33,17.0],[52,38,65.0],[52,41,24.0],[52,45,2.0],[52,48,24.0],[52,50,7.0],[52,54,152.0],[52,57,116.0],[52,60,4.0],[52,61,1.0],[52,71,223.0],[52,73,7.0],[52,75,9.0],[52,80,60.0],[52,83,46.0],[52,84,203.0],[52,85,144.0],[52,88,62.0],[52,91,215.0],[52,97,78.0],[52,99,14.0],[52,101,49.0],[52,108,25.0],[52,113,33.0],[52,119,549.0],[52,122,15.0],[52,123,13.0],[52,135,13.0],[52,136,35.0],[52,140,36.0],[52,157,4.0],[53,2,42.0],[53,4,1.0],[53,5,95.0],[53,7,6.0],[53,8,11.0],[53,9,59.0],[53,10,88.0],[53,11,12.0],[53,14,1.0],[53,15,1.0],[53,18,1.0],[53,22,1.0],[53,23,65.0],[53,25,39.0],[53,28,1.0],[53,33,120.0],[53,35,31.0],[53,41,11.0],[53,42,22.0],[53,43,12.0],[53,44,6.0],[53,55,57.0],[53,58,1.0],[53,60,21.0],[53,61,13.0],[53,64,188.0],[53,67,10.0],[53,68,27.0],[53,70,2.0],[53,75,3.0],[53,77,9.0],[53,79,31.0],[53,81,64.0],[53,83,42.0],[53,88,3.0],[53,92,3.0],[53,94,7.0],[53,100,26.0],[53,102,21.0],[53,105,20.0],[53,114,34.0],[53,116,87.0],[53,118,12.0],[53,123,4.0],[53,126,13.0],[53,127,1.0],[53,130,1.0],[53,134,12.0],[53,135,5.0],[53,138,92.0],[53,142,514.0],[53,146,2.0],[53,147,7.0],[53,151,11.0],[53,153,2.0],[53,155,24.0],[53,156,11.0],[53,157,5.0],[53,158,30.0],[53,162,72.0],[54,0,15.0],[54,1,6.0],[54,2,18.0],[54,3,25.0],[54,4,29.0],[54,5,16.0],[54,6,9.0],[54,7,12.0],[54,8,37.0],[54,9,26.0],[54,10,11.0],[54,11,1.0],[54,12,25.0],[54,13,28.0],[54,14,8.0],[54,15,5.0],[54,16,12.0],[54,17,13.0],[54,18,12.0],[54,19,10.0],[54,20,18.0],[54,21,14.0],[54,22,16.0],[54,23,26.0],[54,24,1.0],[54,25,15.0],[54,26,8.0],[54,27,8.0],[54,28,2.0],[54,29,11.0],[54,30,2.0],[54,31,47.0],[54,32,3.0],[54,33,15.0],[54,35,1.0],[54,37,1.0],[54,38,8.0],[54,39,8.0],[54,40,8.0],[54,41,14.0],[54,42,22.0],[54,43,9.0],[54,44,10.0],[54,45,4.0],[54,46,8.0],[54,47,4.0],[54,49,6.0],[54,50,6.0],[54,51,27.0],[54,52,5.0],[54,53,5.0],[54,54,11.0],[54,55,8.0],[54,56,9.0],[54,57,7.0],[54,58,13.0],[54,59,5.0],[54,60,26.0],[54,61,18.0],[54,62,5.0],[54,63,14.0],[54,64,12.0],[54,65,15.0],[54,66,7.0],[54,67,9.0],[54,68,10.0],[54,69,6.0],[54,70,37.0],[54,71,12.0],[54,72,6.0],[54,73,22.0],[54,74,13.0],[54,75,1.0],[54,76,39.0],[54,77,21.0],[54,78,18.0],[54,79,4.0],[54,80,11.0],[54,81,4.0],[54,82,26.0],[54,83,59.0],[54,84,4.0],[54,85,8.0],[54,86,59.0],[54,87,8.0],[54,88,14.0],[54,89,5.0],[54,90,16.0],[54,91,16.0],[54,92,5.0],[54,93,30.0],[54,94,5.0],[54,95,29.0],[54,96,3.0],[54,97,3.0],[54,98,8.0],[54,99,2.0],[54,100,8.0],[54,101,16.0],[54,102,4.0],[54,104,7.0],[54,105,8.0],[54,106,1.0],[54,107,4.0],[54,108,13.0],[54,109,1.0],[54,110,1.0],[54,111,3.0],[54,112,6.0],[54,113,35.0],[54,114,113.0],[54,115,1.0],[54,116,11.0],[54,117,64.0],[54,118,2.0],[54,119,4.0],[54,120,13.0],[54,121,1.0],[54,122,14.0],[54,123,29.0],[54,124,1.0],[54,125,1.0],[54,126,5.0],[54,127,3.0],[54,128,12.0],[54,129,9.0],[54,130,4.0],[54,131,1.0],[54,132,1.0],[54,133,1.0],[54,134,9.0],[54,135,1.0],[54,136,4.0],[54,137,2.0],[54,138,5.0],[54,139,16.0],[54,140,21.0],[54,141,2.0],[54,142,32.0],[54,143,5.0],[54,144,33.0],[54,145,3.0],[54,146,11.0],[54,147,2.0],[54,148,4.0],[54,149,4.0],[54,150,6.0],[54,151,4.0],[54,152,9.0],[54,153,7.0],[54,154,14.0],[54,155,16.0],[54,156,7.0],[54,157,10.0],[54,158,8.0],[54,159,3.0],[54,160,2.0],[54,161,19.0],[54,162,16.0],[54,164,5.0],[54,166,1.0],[55,0,1.0],[55,1,8.0],[55,2,24.0],[55,3,2.0],[55,4,12.0],[55,5,161.0],[55,6,5.0],[55,7,12.0],[55,8,11.0],[55,11,1.0],[55,12,27.0],[55,13,7.0],[55,14,4.0],[55,15,3.0],[55,18,8.0],[55,19,180.0],[55,22,3.0],[55,26,9.0],[55,33,10.0],[55,38,1.0],[55,39,20.0],[55,41,20.0],[55,42,1.0],[55,45,32.0],[55,46,7.0],[55,58,28.0],[55,60,21.0],[55,61,2.0],[55,63,20.0],[55,67,2.0],[55,68,12.0],[55,70,1.0],[55,71,200.0],[55,72,1.0],[55,73,48.0],[55,75,1.0],[55,76,399.0],[55,77,21.0],[55,81,16.0],[55,88,7.0],[55,90,38.0],[55,91,70.0],[55,92,25.0],[55,93,18.0],[55,101,20.0],[55,112,22.0],[55,117,63.0],[55,121,17.0],[55,123,4.0],[55,125,94.0],[55,133,15.0],[55,138,24.0],[55,152,5.0],[55,155,16.0],[55,156,4.0],[55,158,6.0],[55,164,3.0],[55,166,3.0],[56,0,12.0],[56,22,8.0],[56,35,1.0],[56,41,19.0],[56,51,1.0],[56,54,454.0],[56,67,14.0],[56,72,11.0],[56,77,9.0],[56,87,1.0],[56,88,12.0],[56,94,1.0],[56,105,569.0],[56,113,54.0],[56,120,488.0],[56,125,23.0],[56,140,8.0],[56,157,26.0],[57,0,19.0],[57,1,3.0],[57,2,35.0],[57,4,1.0],[57,5,52.0],[57,6,3.0],[57,7,12.0],[57,8,33.0],[57,11,1.0],[57,12,9.0],[57,13,11.0],[57,15,3.0],[57,18,39.0],[57,19,24.0],[57,25,30.0],[57,27,21.0],[57,28,9.0],[57,33,50.0],[57,37,75.0],[57,39,6.0],[57,40,2.0],[57,41,6.0],[57,45,6.0],[57,46,7.0],[57,49,4.0],[57,53,44.0],[57,55,3.0],[57,59,4.0],[57,60,29.0],[57,61,11.0],[57,63,17.0],[57,66,42.0],[57,68,6.0],[57,70,10.0],[57,72,1.0],[57,73,35.0],[57,76,30.0],[57,77,8.0],[57,92,5.0],[57,93,242.0],[57,96,179.0],[57,100,10.0],[57,101,85.0],[57,102,50.0],[57,109,8.0],[57,112,3.0],[57,123,112.0],[57,127,5.0],[57,132,1.0],[57,142,179.0],[57,143,1.0],[57,146,5.0],[57,148,1.0],[57,149,11.0],[57,152,13.0],[57,154,27.0],[57,155,58.0],[57,156,2.0],[57,158,6.0],[58,0,2.0],[58,1,5.0],[58,2,4.0],[58,3,14.0],[58,4,17.0],[58,5,38.0],[58,6,1.0],[58,7,5.0],[58,8,31.0],[58,11,1.0],[58,12,26.0],[58,13,28.0],[58,14,1.0],[58,15,7.0],[58,16,58.0],[58,17,12.0],[58,18,4.0],[58,19,29.0],[58,20,5.0],[58,22,7.0],[58,23,114.0],[58,24,1.0],[58,25,5.0],[58,26,31.0],[58,27,7.0],[58,28,3.0],[58,30,1.0],[58,32,14.0],[58,33,46.0],[58,37,9.0],[58,38,2.0],[58,39,2.0],[58,40,35.0],[58,41,5.0],[58,42,17.0],[58,43,1.0],[58,45,15.0],[58,46,6.0],[58,49,5.0],[58,54,2.0],[58,56,6.0],[58,58,5.0],[58,59,21.0],[58,60,11.0],[58,61,2.0],[58,62,11.0],[58,63,9.0],[58,65,3.0],[58,67,4.0],[58,68,81.0],[58,69,12.0],[58,70,29.0],[58,73,1.0],[58,74,27.0],[58,75,2.0],[58,76,83.0],[58,77,7.0],[58,78,56.0],[58,79,3.0],[58,81,2.0],[58,82,81.0],[58,86,1.0],[58,87,1.0],[58,88,5.0],[58,91,112.0],[58,93,72.0],[58,97,2.0],[58,99,64.0],[58,100,4.0],[58,101,11.0],[58,102,1.0],[58,107,1.0],[58,109,26.0],[58,111,1.0],[58,112,2.0],[58,115,1.0],[58,119,1.0],[58,122,29.0],[58,123,6.0],[58,126,30.0],[58,130,11.0],[58,134,5.0],[58,136,1.0],[58,137,13.0],[58,139,4.0],[58,140,12.0],[58,142,126.0],[58,146,3.0],[58,147,1.0],[58,148,2.0],[58,152,2.0],[58,154,36.0],[58,156,3.0],[58,160,1.0],[58,164,14.0],[59,76,232.0],[59,153,6.0],[59,158,1295.0],[60,0,18.0],[60,5,1.0],[60,7,7.0],[60,10,163.0],[60,13,10.0],[60,16,96.0],[60,20,31.0],[60,24,4.0],[60,41,14.0],[60,42,1.0],[60,69,41.0],[60,75,17.0],[60,77,5.0],[60,80,420.0],[60,85,239.0],[60,90,1.0],[60,111,1.0],[60,112,20.0],[60,113,53.0],[60,126,23.0],[60,127,11.0],[60,128,21.0],[60,130,45.0],[60,150,31.0],[60,156,1.0],[60,157,2.0],[60,161,73.0],[60,167,9.0],[61,1,8.0],[61,2,250.0],[61,5,52.0],[61,6,8.0],[61,8,13.0],[61,11,14.0],[61,13,16.0],[61,15,2.0],[61,19,41.0],[61,22,7.0],[61,23,177.0],[61,25,1.0],[61,40,7.0],[61,58,59.0],[61,59,61.0],[61,60,6.0],[61,70,2.0],[61,71,187.0],[61,76,290.0],[61,86,1.0],[61,128,60.0],[61,143,13.0],[61,156,14.0],[62,2,25.0],[62,7,2.0],[62,10,35.0],[62,19,19.0],[62,25,76.0],[62,26,270.0],[62,27,6.0],[62,28,5.0],[62,29,76.0],[62,30,1.0],[62,31,36.0],[62,32,18.0],[62,33,27.0],[62,34,14.0],[62,35,25.0],[62,36,1.0],[62,37,74.0],[62,38,49.0],[62,39,42.0],[62,40,15.0],[62,41,11.0],[62,42,2.0],[62,43,96.0],[62,44,12.0],[62,45,1.0],[62,46,1.0],[62,47,18.0],[62,48,1.0],[62,49,1.0],[62,50,43.0],[62,51,4.0],[62,52,4.0],[62,53,70.0],[62,54,136.0],[63,3,112.0],[63,6,3.0],[63,8,3.0],[63,25,75.0],[63,40,9.0],[63,74,10.0],[63,86,327.0],[63,101,568.0],[63,153,14.0],[64,5,1.0],[64,7,2.0],[64,8,7.0],[64,9,112.0],[64,12,1.0],[64,14,3.0],[64,15,1.0],[64,20,35.0],[64,21,20.0],[64,22,12.0],[64,30,1.0],[64,31,1.0],[64,33,2.0],[64,38,13.0],[64,40,4.0],[64,41,3.0],[64,42,11.0],[64,45,11.0],[64,47,20.0],[64,53,1.0],[64,54,196.0],[64,58,1.0],[64,59,82.0],[64,61,2.0],[64,65,1.0],[64,67,4.0],[64,68,4.0],[64,69,47.0],[64,70,1.0],[64,71,2.0],[64,74,1.0],[64,76,14.0],[64,77,14.0],[64,81,52.0],[64,83,1.0],[64,84,9.0],[64,85,1.0],[64,86,1.0],[64,87,1.0],[64,88,1.0],[64,92,1.0],[64,93,1.0],[64,95,1.0],[64,96,1.0],[64,97,1.0],[64,99,1.0],[64,101,1.0],[64,103,15.0],[64,104,4.0],[64,114,1.0],[64,123,1.0],[64,124,337.0],[64,128,2.0],[64,130,21.0],[64,140,1.0],[64,141,1.0],[64,149,1.0],[64,151,3.0],[64,153,7.0],[64,161,1.0],[64,164,6.0],[65,50,11.0],[65,97,974.0],[65,123,27.0],[66,8,1.0],[66,10,69.0],[66,14,4.0],[66,17,10.0],[66,19,26.0],[66,21,8.0],[66,22,4.0],[66,26,54.0],[66,27,2.0],[66,28,1.0],[66,29,19.0],[66,34,8.0],[66,35,24.0],[66,36,1.0],[66,38,13.0],[66,41,11.0],[66,42,3.0],[66,43,17.0],[66,53,3.0],[66,56,19.0],[66,58,15.0],[66,62,6.0],[66,66,37.0],[66,69,5.0],[66,76,28.0],[66,85,5.0],[66,93,319.0],[66,95,1.0],[66,99,21.0],[66,101,1.0],[66,109,14.0],[66,111,1.0],[66,113,6.0],[66,114,28.0],[66,118,18.0],[66,119,1.0],[66,120,63.0],[66,122,1.0],[66,123,10.0],[66,129,58.0],[66,132,23.0],[66,136,10.0],[66,141,3.0],[66,149,2.0],[66,156,12.0],[66,164,9.0],[67,1,9.0],[67,5,127.0],[67,7,12.0],[67,8,13.0],[67,12,1.0],[67,13,16.0],[67,19,55.0],[67,23,124.0],[67,24,10.0],[67,33,93.0],[67,41,12.0],[67,42,2.0],[67,45,6.0],[67,46,6.0],[67,60,9.0],[67,63,29.0],[67,68,3.0],[67,70,60.0],[67,76,352.0],[67,90,27.0],[67,110,5.0],[67,112,16.0],[68,0,16.0],[68,2,127.0],[68,4,20.0],[68,5,11.0],[68,6,5.0],[68,7,4.0],[68,8,37.0],[68,11,4.0],[68,12,22.0],[68,13,31.0],[68,15,5.0],[68,26,1.0],[68,28,15.0],[68,37,1.0],[68,38,6.0],[68,40,5.0],[68,41,4.0],[68,42,1.0],[68,46,8.0],[68,52,8.0],[68,60,4.0],[68,61,1.0],[68,63,23.0],[68,67,5.0],[68,70,14.0],[68,73,27.0],[68,77,30.0],[68,80,100.0],[68,86,254.0],[68,90,55.0],[68,95,7.0],[68,101,2.0],[68,123,46.0],[68,140,17.0],[68,146,11.0],[68,149,8.0],[68,150,1.0],[68,152,7.0],[68,153,3.0],[68,154,25.0],[68,158,6.0],[69,0,2.0],[69,2,86.0],[69,19,16.0],[69,21,20.0],[69,23,56.0],[69,27,1.0],[69,35,4.0],[69,37,154.0],[69,46,20.0],[69,50,68.0],[69,57,114.0],[69,77,2.0],[69,81,83.0],[69,88,29.0],[69,99,49.0],[69,108,32.0],[69,123,28.0],[69,125,128.0],[69,130,15.0],[69,132,9.0],[69,144,29.0],[69,149,1.0],[70,16,661.0],[70,103,194.0],[70,117,51.0],[71,7,4.0],[71,8,10.0],[71,11,5.0],[71,13,5.0],[71,19,24.0],[71,41,6.0],[71,61,4.0],[71,111,1.0],[71,123,84.0],[71,131,16.0],[71,142,690.0],[71,146,11.0],[71,151,8.0],[71,157,14.0],[72,0,1.0],[72,4,20.0],[72,40,2.0],[72,41,121.0],[72,49,1.0],[72,53,153.0],[72,79,1.0],[72,91,1.0],[72,118,2.0],[72,130,536.0],[72,142,3.0],[73,7,4.0],[73,8,1.0],[73,25,15.0],[73,103,434.0],[73,105,263.0],[73,111,1.0],[73,135,27.0],[73,139,49.0],[74,7,1.0],[74,30,115.0],[74,67,6.0],[74,82,643.0],[74,88,1.0],[74,143,17.0],[74,157,4.0],[75,8,6.0],[75,11,2.0],[75,21,13.0],[75,42,5.0],[75,52,1.0],[75,59,12.0],[75,60,3.0],[75,63,2.0],[75,86,183.0],[75,91,26.0],[75,102,137.0],[75,114,6.0],[75,121,40.0],[75,123,22.0],[75,125,177.0],[75,128,56.0],[75,137,3.0],[75,156,19.0],[75,159,1.0],[75,164,40.0],[75,166,6.0],[76,6,4.0],[76,7,2.0],[76,8,9.0],[76,12,4.0],[76,13,9.0],[76,15,3.0],[76,27,1.0],[76,41,2.0],[76,44,46.0],[76,47,33.0],[76,60,10.0],[76,61,2.0],[76,64,141.0],[76,68,4.0],[76,69,3.0],[76,70,15.0],[76,77,11.0],[76,79,23.0],[76,96,267.0],[76,101,123.0],[76,111,5.0],[76,112,4.0],[77,4,10.0],[77,5,121.0],[77,7,10.0],[77,8,3.0],[77,9,22.0],[77,11,22.0],[77,12,3.0],[77,13,7.0],[77,18,13.0],[77,22,1.0],[77,23,138.0],[77,25,1.0],[77,27,23.0],[77,33,30.0],[77,40,59.0],[77,45,6.0],[77,46,2.0],[77,60,28.0],[77,61,1.0],[77,63,19.0],[77,68,1.0],[77,70,7.0],[77,72,12.0],[77,73,13.0],[77,74,1.0],[77,75,12.0],[77,76,5.0],[77,77,2.0],[77,78,39.0],[77,92,54.0],[77,108,2.0],[77,111,1.0],[77,123,40.0],[77,143,7.0],[77,146,3.0],[77,157,1.0],[78,53,214.0],[78,59,64.0],[78,90,39.0],[78,110,103.0],[78,162,243.0],[79,7,10.0],[79,29,74.0],[79,41,38.0],[79,89,133.0],[79,116,374.0],[79,156,22.0],[80,0,1.0],[80,1,3.0],[80,2,27.0],[80,3,4.0],[80,4,3.0],[80,5,1.0],[80,6,1.0],[80,7,3.0],[80,8,8.0],[80,9,1.0],[80,10,165.0],[80,11,2.0],[80,12,9.0],[80,13,7.0],[80,15,7.0],[80,17,47.0],[80,19,2.0],[80,20,2.0],[80,21,1.0],[80,22,2.0],[80,23,7.0],[80,25,4.0],[80,27,4.0],[80,32,10.0],[80,33,12.0],[80,36,1.0],[80,39,2.0],[80,40,6.0],[80,41,1.0],[80,42,4.0],[80,54,2.0],[80,58,3.0],[80,59,1.0],[80,60,20.0],[80,61,1.0],[80,63,3.0],[80,64,2.0],[80,66,3.0],[80,67,8.0],[80,68,5.0],[80,69,4.0],[80,70,11.0],[80,71,7.0],[80,73,44.0],[80,74,17.0],[80,76,12.0],[80,77,6.0],[80,78,2.0],[80,82,2.0],[80,85,3.0],[80,86,4.0],[80,87,2.0],[80,91,1.0],[80,92,33.0],[80,97,1.0],[80,101,2.0],[80,108,26.0],[80,114,1.0],[80,119,3.0],[80,123,1.0],[80,124,1.0],[80,126,2.0],[80,139,5.0],[80,144,1.0],[80,146,3.0],[80,147,1.0],[80,149,2.0],[80,152,1.0],[80,153,37.0],[80,155,6.0],[80,156,1.0],[80,157,2.0],[80,160,3.0],[80,164,1.0],[81,14,2.0],[81,17,2.0],[81,23,55.0],[81,26,76.0],[81,43,12.0],[81,52,5.0],[81,57,117.0],[81,58,27.0],[81,70,17.0],[81,84,10.0],[81,85,22.0],[81,86,75.0],[81,109,32.0],[81,110,31.0],[81,115,8.0],[81,119,42.0],[81,123,19.0],[81,126,8.0],[81,128,55.0],[81,147,1.0],[81,155,12.0],[81,159,2.0],[82,7,8.0],[82,17,1.0],[82,19,1.0],[82,21,10.0],[82,24,7.0],[82,34,4.0],[82,38,30.0],[82,40,1.0],[82,41,9.0],[82,43,3.0],[82,49,153.0],[82,51,1.0],[82,52,1.0],[82,55,1.0],[82,57,50.0],[82,63,1.0],[82,67,1.0],[82,71,1.0],[82,87,1.0],[82,88,8.0],[82,89,14.0],[82,90,12.0],[82,91,1.0],[82,93,3.0],[82,94,59.0],[82,95,9.0],[82,96,141.0],[82,106,68.0],[82,114,3.0],[82,117,3.0],[82,118,4.0],[82,137,1.0],[82,139,9.0],[82,141,3.0],[83,6,2.0],[83,7,4.0],[83,8,3.0],[83,12,10.0],[83,14,4.0],[83,15,3.0],[83,17,1.0],[83,18,5.0],[83,30,2.0],[83,39,27.0],[83,41,6.0],[83,42,1.0],[83,53,50.0],[83,58,42.0],[83,60,2.0],[83,61,1.0],[83,63,14.0],[83,67,2.0],[83,70,6.0],[83,74,2.0],[83,77,3.0],[83,92,3.0],[83,101,29.0],[83,111,4.0],[83,117,21.0],[83,123,50.0],[83,138,75.0],[83,143,7.0],[83,152,9.0],[83,155,55.0],[83,157,8.0],[83,158,135.0],[84,13,6.0],[84,15,3.0],[84,21,1.0],[84,68,18.0],[84,87,425.0],[84,142,133.0],[85,0,1.0],[85,3,15.0],[85,6,3.0],[85,7,2.0],[85,8,7.0],[85,12,1.0],[85,13,11.0],[85,19,80.0],[85,21,4.0],[85,32,2.0],[85,36,1.0],[85,38,5.0],[85,39,58.0],[85,40,1.0],[85,41,1.0],[85,43,1.0],[85,49,1.0],[85,54,1.0],[85,55,1.0],[85,60,6.0],[85,69,101.0],[85,71,1.0],[85,77,5.0],[85,79,58.0],[85,84,2.0],[85,88,1.0],[85,89,3.0],[85,90,3.0],[85,91,4.0],[85,94,12.0],[85,96,1.0],[85,100,12.0],[85,101,101.0],[85,111,3.0],[85,112,1.0],[85,113,12.0],[85,117,3.0],[85,123,1.0],[85,124,1.0],[85,140,1.0],[85,141,1.0],[85,146,6.0],[85,153,1.0],[85,155,46.0],[86,4,20.0],[86,6,3.0],[86,7,15.0],[86,8,12.0],[86,9,1.0],[86,12,73.0],[86,13,11.0],[86,15,12.0],[86,17,3.0],[86,18,35.0],[86,22,12.0],[86,24,18.0],[86,25,7.0],[86,27,6.0],[86,38,6.0],[86,39,15.0],[86,40,24.0],[86,41,8.0],[86,45,1.0],[86,46,14.0],[86,60,73.0],[86,61,33.0],[86,69,11.0],[86,70,56.0],[86,72,6.0],[86,74,9.0],[86,77,15.0],[86,105,28.0],[86,123,38.0],[86,147,7.0],[86,153,5.0],[87,7,4.0],[87,23,43.0],[87,41,1.0],[87,50,30.0],[87,67,7.0],[87,111,147.0],[87,120,251.0],[87,126,46.0],[87,152,21.0],[88,6,9.0],[88,7,8.0],[88,8,23.0],[88,11,17.0],[88,12,13.0],[88,13,4.0],[88,19,38.0],[88,40,4.0],[88,42,4.0],[88,45,4.0],[88,58,13.0],[88,60,16.0],[88,61,1.0],[88,70,5.0],[88,72,6.0],[88,76,100.0],[88,77,10.0],[88,83,62.0],[88,112,1.0],[88,117,140.0],[88,131,25.0],[88,144,26.0],[88,148,1.0],[88,154,6.0],[88,155,11.0],[89,7,1.0],[89,13,3.0],[89,15,2.0],[89,17,63.0],[89,33,14.0],[89,42,2.0],[89,52,5.0],[89,70,8.0],[89,73,33.0],[89,74,21.0],[89,83,15.0],[89,101,8.0],[89,105,16.0],[89,111,1.0],[89,140,259.0],[89,155,86.0],[89,157,7.0],[90,2,40.0],[90,3,55.0],[90,4,9.0],[90,5,10.0],[90,7,3.0],[90,8,11.0],[90,11,1.0],[90,12,4.0],[90,15,3.0],[90,19,78.0],[90,33,10.0],[90,35,51.0],[90,40,10.0],[90,41,10.0],[90,42,1.0],[90,43,50.0],[90,45,11.0],[90,46,3.0],[90,51,1.0],[90,52,1.0],[90,55,24.0],[90,58,39.0],[90,60,13.0],[90,61,1.0],[90,70,11.0],[90,73,7.0],[90,74,1.0],[90,76,8.0],[90,77,1.0],[90,89,9.0],[90,99,13.0],[90,112,12.0],[90,116,26.0],[90,123,8.0],[90,163,4.0],[91,7,5.0],[91,26,64.0],[91,38,3.0],[91,41,12.0],[91,51,12.0],[91,53,5.0],[91,63,8.0],[91,67,2.0],[91,78,87.0],[91,86,107.0],[91,92,20.0],[91,99,1.0],[91,113,127.0],[91,142,1.0],[91,150,78.0],[92,1,22.0],[92,4,15.0],[92,8,9.0],[92,15,1.0],[92,23,14.0],[92,33,36.0],[92,40,29.0],[92,58,241.0],[92,61,7.0],[92,63,4.0],[92,66,79.0],[92,67,5.0],[92,68,13.0],[92,74,9.0],[92,77,16.0],[92,88,18.0],[92,89,1.0],[92,92,1.0],[92,97,1.0],[92,101,6.0],[92,118,1.0],[92,156,1.0],[92,165,1.0],[93,0,17.0],[93,7,6.0],[93,8,2.0],[93,13,16.0],[93,15,5.0],[93,38,3.0],[93,42,6.0],[93,52,8.0],[93,61,4.0],[93,67,1.0],[93,69,38.0],[93,70,16.0],[93,74,23.0],[93,88,53.0],[93,112,47.0],[93,116,90.0],[93,134,3.0],[93,153,10.0],[93,161,154.0],[93,163,14.0],[94,7,12.0],[94,8,55.0],[94,12,86.0],[94,13,7.0],[94,15,5.0],[94,18,24.0],[94,22,1.0],[94,42,1.0],[94,45,3.0],[94,46,7.0],[94,53,16.0],[94,60,31.0],[94,63,5.0],[94,67,5.0],[94,68,74.0],[94,70,42.0],[94,83,56.0],[94,112,5.0],[94,146,5.0],[94,151,17.0],[94,152,25.0],[94,156,3.0],[94,157,27.0],[95,0,9.0],[95,2,63.0],[95,8,5.0],[95,12,11.0],[95,18,4.0],[95,41,15.0],[95,61,7.0],[95,64,71.0],[95,70,3.0],[95,78,27.0],[95,86,174.0],[95,108,69.0],[95,114,37.0],[95,119,6.0],[95,155,1.0],[96,0,20.0],[96,2,10.0],[96,3,16.0],[96,4,2.0],[96,5,7.0],[96,6,1.0],[96,8,8.0],[96,9,50.0],[96,11,10.0],[96,12,20.0],[96,13,8.0],[96,15,1.0],[96,17,5.0],[96,18,11.0],[96,19,11.0],[96,20,23.0],[96,22,5.0],[96,23,35.0],[96,27,6.0],[96,33,10.0],[96,36,1.0],[96,39,10.0],[96,40,1.0],[96,42,1.0],[96,45,3.0],[96,46,3.0],[96,48,8.0],[96,55,2.0],[96,57,1.0],[96,60,14.0],[96,61,6.0],[96,63,4.0],[96,68,14.0],[96,69,1.0],[96,70,19.0],[96,73,5.0],[96,74,4.0],[96,75,2.0],[96,77,6.0],[96,81,2.0],[96,101,57.0],[96,105,3.0],[96,112,2.0],[96,116,2.0],[96,117,35.0],[96,132,1.0],[96,139,2.0],[96,141,8.0],[96,146,2.0],[96,155,4.0],[96,158,1.0],[97,0,10.0],[97,8,3.0],[97,19,93.0],[97,27,1.0],[97,29,43.0],[97,45,7.0],[97,46,2.0],[97,60,6.0],[97,69,32.0],[97,70,1.0],[97,77,3.0],[97,88,17.0],[97,106,25.0],[97,112,5.0],[97,128,19.0],[97,152,1.0],[97,158,4.0],[97,161,198.0],[97,164,6.0],[98,3,25.0],[98,11,3.0],[98,25,9.0],[98,32,2.0],[98,42,1.0],[98,49,29.0],[98,53,4.0],[98,56,4.0],[98,57,31.0],[98,84,22.0],[98,93,270.0],[98,154,2.0],[98,162,37.0],[99,41,5.0],[99,71,350.0],[99,128,81.0],[100,54,433.0],[101,4,31.0],[101,5,10.0],[101,6,6.0],[101,8,20.0],[101,11,3.0],[101,12,57.0],[101,13,19.0],[101,18,27.0],[101,20,8.0],[101,22,18.0],[101,25,19.0],[101,40,52.0],[101,60,3.0],[101,61,7.0],[101,63,40.0],[101,68,5.0],[101,73,3.0],[101,74,6.0],[101,77,20.0],[101,101,25.0],[101,123,10.0],[101,139,37.0],[102,43,1.0],[102,58,419.0],[103,7,2.0],[103,11,2.0],[103,22,14.0],[103,23,43.0],[103,36,1.0],[103,42,4.0],[103,48,10.0],[103,57,142.0],[103,67,1.0],[103,80,15.0],[103,83,24.0],[103,92,9.0],[103,94,11.0],[103,104,9.0],[103,116,81.0],[103,131,4.0],[103,151,4.0],[103,154,19.0],[103,164,8.0],[104,3,5.0],[104,4,1.0],[104,8,27.0],[104,12,9.0],[104,13,4.0],[104,15,8.0],[104,18,15.0],[104,20,158.0],[104,23,1.0],[104,33,2.0],[104,40,1.0],[104,44,18.0],[104,50,1.0],[104,60,18.0],[104,68,1.0],[104,69,21.0],[104,70,2.0],[104,74,1.0],[104,77,1.0],[104,95,1.0],[104,99,1.0],[104,101,2.0],[104,106,1.0],[104,112,3.0],[104,123,1.0],[104,124,1.0],[104,137,5.0],[104,139,1.0],[104,148,4.0],[104,153,4.0],[104,154,3.0],[104,155,56.0],[104,164,1.0],[105,12,1.0],[105,18,3.0],[105,20,9.0],[105,54,40.0],[105,71,256.0],[105,91,53.0],[105,131,2.0],[105,134,13.0],[106,1,2.0],[106,2,1.0],[106,3,2.0],[106,4,15.0],[106,5,1.0],[106,6,2.0],[106,7,5.0],[106,8,30.0],[106,9,2.0],[106,10,4.0],[106,11,1.0],[106,12,10.0],[106,13,8.0],[106,16,1.0],[106,17,3.0],[106,18,1.0],[106,19,20.0],[106,20,4.0],[106,22,3.0],[106,23,17.0],[106,25,6.0],[106,27,4.0],[106,31,2.0],[106,37,1.0],[106,39,1.0],[106,40,2.0],[106,42,9.0],[106,43,2.0],[106,44,1.0],[106,45,2.0],[106,46,1.0],[106,52,1.0],[106,53,1.0],[106,55,1.0],[106,56,3.0],[106,58,4.0],[106,60,9.0],[106,61,6.0],[106,62,2.0],[106,63,1.0],[106,64,3.0],[106,67,3.0],[106,68,2.0],[106,69,3.0],[106,70,23.0],[106,72,2.0],[106,73,2.0],[106,74,2.0],[106,76,12.0],[106,77,4.0],[106,78,6.0],[106,82,4.0],[106,83,1.0],[106,86,11.0],[106,88,1.0],[106,90,1.0],[106,92,1.0],[106,93,3.0],[106,94,28.0],[106,95,4.0],[106,96,1.0],[106,98,1.0],[106,101,3.0],[106,105,1.0],[106,108,3.0],[106,110,1.0],[106,112,3.0],[106,113,14.0],[106,114,2.0],[106,120,2.0],[106,122,3.0],[106,123,5.0],[106,124,10.0],[106,139,1.0],[106,140,2.0],[106,142,1.0],[106,143,1.0],[106,149,1.0],[106,151,1.0],[106,152,1.0],[106,153,3.0],[106,154,1.0],[106,155,1.0],[106,156,2.0],[106,158,1.0],[106,164,5.0],[107,0,11.0],[107,4,8.0],[107,5,12.0],[107,6,1.0],[107,7,10.0],[107,8,5.0],[107,9,10.0],[107,12,22.0],[107,13,2.0],[107,17,7.0],[107,18,3.0],[107,27,2.0],[107,40,18.0],[107,41,22.0],[107,43,11.0],[107,46,2.0],[107,60,3.0],[107,63,1.0],[107,67,5.0],[107,68,1.0],[107,70,8.0],[107,77,2.0],[107,88,6.0],[107,92,20.0],[107,101,46.0],[107,112,12.0],[107,123,46.0],[107,126,1.0],[107,143,10.0],[107,146,2.0],[107,152,5.0],[107,156,6.0],[107,157,22.0],[107,158,21.0],[108,0,3.0],[108,2,1.0],[108,3,1.0],[108,4,9.0],[108,6,1.0],[108,8,8.0],[108,9,1.0],[108,10,1.0],[108,12,11.0],[108,13,4.0],[108,15,1.0],[108,16,1.0],[108,17,1.0],[108,19,2.0],[108,20,1.0],[108,22,1.0],[108,23,1.0],[108,25,3.0],[108,27,1.0],[108,31,1.0],[108,32,1.0],[108,33,1.0],[108,40,4.0],[108,41,1.0],[108,42,6.0],[108,50,2.0],[108,56,2.0],[108,60,4.0],[108,61,2.0],[108,63,1.0],[108,64,1.0],[108,66,1.0],[108,68,1.0],[108,70,3.0],[108,71,1.0],[108,72,4.0],[108,73,4.0],[108,74,2.0],[108,76,2.0],[108,77,1.0],[108,78,2.0],[108,81,1.0],[108,82,2.0],[108,83,1.0],[108,86,6.0],[108,87,3.0],[108,88,1.0],[108,90,2.0],[108,91,1.0],[108,93,3.0],[108,95,3.0],[108,98,4.0],[108,101,3.0],[108,102,2.0],[108,103,1.0],[108,105,2.0],[108,106,1.0],[108,107,33.0],[108,110,2.0],[108,112,2.0],[108,114,2.0],[108,116,1.0],[108,117,1.0],[108,119,1.0],[108,120,1.0],[108,121,1.0],[108,122,1.0],[108,123,20.0],[108,124,1.0],[108,125,5.0],[108,130,1.0],[108,141,1.0],[108,143,16.0],[108,144,2.0],[108,150,1.0],[108,152,7.0],[108,153,2.0],[108,154,66.0],[108,155,1.0],[108,156,1.0],[108,158,1.0],[108,159,48.0],[108,162,1.0],[108,163,1.0],[108,164,3.0],[109,0,51.0],[109,6,9.0],[109,7,1.0],[109,8,7.0],[109,12,27.0],[109,13,1.0],[109,18,44.0],[109,30,9.0],[109,41,3.0],[109,42,11.0],[109,58,76.0],[109,63,13.0],[109,68,34.0],[109,70,40.0],[109,92,27.0],[109,160,4.0],[110,0,2.0],[110,1,1.0],[110,2,12.0],[110,3,4.0],[110,5,55.0],[110,7,3.0],[110,8,7.0],[110,9,1.0],[110,11,6.0],[110,12,2.0],[110,13,6.0],[110,15,1.0],[110,18,3.0],[110,19,15.0],[110,23,30.0],[110,25,10.0],[110,27,4.0],[110,33,21.0],[110,39,1.0],[110,45,3.0],[110,57,10.0],[110,58,9.0],[110,60,4.0],[110,61,2.0],[110,70,7.0],[110,76,20.0],[110,77,1.0],[110,86,37.0],[110,88,1.0],[110,92,1.0],[110,102,14.0],[110,108,2.0],[110,111,1.0],[110,116,13.0],[110,119,3.0],[110,123,21.0],[110,130,1.0],[110,143,1.0],[110,147,1.0],[110,149,2.0],[110,156,2.0],[110,158,10.0],[111,0,12.0],[111,4,9.0],[111,7,3.0],[111,8,8.0],[111,11,1.0],[111,12,5.0],[111,13,21.0],[111,17,9.0],[111,32,5.0],[111,33,20.0],[111,40,6.0],[111,60,4.0],[111,61,8.0],[111,68,1.0],[111,69,67.0],[111,70,14.0],[111,73,1.0],[111,74,12.0],[111,77,4.0],[111,101,52.0],[111,111,2.0],[111,112,7.0],[111,114,59.0],[111,153,1.0],[111,155,1.0],[111,157,1.0],[111,158,11.0],[112,16,240.0],[112,28,11.0],[112,41,3.0],[112,43,79.0],[112,51,1.0],[113,0,2.0],[113,5,9.0],[113,7,3.0],[113,8,4.0],[113,12,33.0],[113,13,3.0],[113,45,8.0],[113,46,5.0],[113,60,13.0],[113,63,92.0],[113,67,20.0],[113,68,5.0],[113,92,47.0],[113,112,4.0],[113,146,6.0],[113,152,32.0],[113,157,46.0],[114,1,2.0],[114,7,1.0],[114,12,9.0],[114,13,3.0],[114,41,3.0],[114,107,46.0],[114,117,177.0],[114,134,36.0],[114,140,42.0],[114,158,12.0],[115,7,1.0],[115,26,149.0],[115,44,102.0],[115,105,36.0],[115,123,18.0],[115,143,1.0],[115,153,12.0],[116,42,2.0],[116,90,87.0],[116,119,113.0],[116,130,82.0],[116,135,24.0],[117,87,284.0],[118,1,1.0],[118,2,3.0],[118,3,3.0],[118,4,2.0],[118,5,2.0],[118,7,3.0],[118,8,15.0],[118,9,2.0],[118,11,1.0],[118,12,12.0],[118,13,9.0],[118,15,1.0],[118,17,3.0],[118,18,2.0],[118,19,2.0],[118,20,2.0],[118,21,2.0],[118,22,1.0],[118,23,13.0],[118,24,1.0],[118,25,4.0],[118,26,1.0],[118,27,2.0],[118,31,3.0],[118,37,1.0],[118,39,2.0],[118,40,2.0],[118,41,2.0],[118,42,3.0],[118,43,1.0],[118,44,1.0],[118,45,3.0],[118,46,1.0],[118,49,1.0],[118,53,1.0],[118,55,2.0],[118,57,1.0],[118,58,3.0],[118,60,12.0],[118,61,7.0],[118,62,1.0],[118,64,3.0],[118,65,1.0],[118,68,2.0],[118,69,8.0],[118,70,12.0],[118,72,2.0],[118,73,2.0],[118,74,1.0],[118,75,1.0],[118,76,7.0],[118,77,2.0],[118,78,2.0],[118,82,1.0],[118,83,1.0],[118,84,2.0],[118,85,2.0],[118,86,14.0],[118,87,1.0],[118,88,1.0],[118,89,1.0],[118,90,3.0],[118,92,4.0],[118,93,9.0],[118,94,3.0],[118,95,5.0],[118,96,1.0],[118,100,2.0],[118,101,7.0],[118,104,1.0],[118,105,1.0],[118,109,1.0],[118,110,1.0],[118,112,2.0],[118,113,3.0],[118,117,1.0],[118,123,5.0],[118,124,3.0],[118,125,2.0],[118,128,2.0],[118,132,1.0],[118,140,8.0],[118,141,1.0],[118,142,2.0],[118,143,1.0],[118,146,1.0],[118,147,1.0],[118,148,1.0],[118,150,1.0],[118,151,1.0],[118,152,2.0],[118,153,3.0],[118,154,1.0],[118,155,2.0],[118,156,1.0],[118,166,1.0],[119,7,5.0],[119,13,3.0],[119,22,38.0],[119,78,170.0],[119,139,62.0],[120,23,236.0],[120,61,8.0],[120,70,8.0],[120,72,2.0],[120,112,22.0],[121,90,129.0],[121,99,37.0],[121,144,104.0],[122,76,269.0],[123,2,64.0],[123,19,101.0],[123,41,6.0],[123,42,6.0],[123,45,2.0],[123,73,62.0],[123,145,15.0],[123,154,1.0],[124,7,5.0],[124,21,21.0],[124,29,10.0],[124,36,2.0],[124,40,16.0],[124,41,6.0],[124,42,1.0],[124,95,110.0],[124,108,58.0],[124,123,6.0],[124,128,16.0],[124,164,6.0],[125,7,3.0],[125,16,68.0],[125,24,12.0],[125,41,17.0],[125,100,54.0],[125,139,57.0],[125,150,40.0],[126,7,2.0],[126,41,5.0],[126,46,6.0],[126,70,25.0],[126,99,1.0],[126,103,4.0],[126,108,14.0],[126,121,113.0],[126,156,80.0],[127,4,29.0],[127,39,23.0],[127,74,19.0],[127,101,152.0],[127,158,26.0],[128,12,1.0],[128,13,7.0],[128,17,9.0],[128,18,49.0],[128,19,59.0],[128,20,65.0],[128,21,55.0],[128,22,2.0],[129,5,17.0],[129,8,12.0],[129,11,2.0],[129,12,25.0],[129,20,10.0],[129,22,9.0],[129,23,20.0],[129,33,5.0],[129,45,5.0],[129,46,1.0],[129,48,72.0],[129,58,15.0],[129,60,24.0],[129,61,4.0],[129,68,2.0],[129,70,9.0],[129,77,1.0],[129,88,8.0],[129,153,2.0],[129,155,1.0],[129,157,3.0],[130,161,242.0],[131,3,1.0],[131,4,1.0],[131,5,29.0],[131,6,1.0],[131,7,1.0],[131,8,3.0],[131,9,61.0],[131,10,144.0],[132,0,4.0],[132,4,5.0],[132,7,7.0],[132,8,1.0],[132,12,35.0],[132,13,7.0],[132,21,4.0],[132,25,12.0],[132,27,3.0],[132,60,10.0],[132,61,14.0],[132,68,11.0],[132,70,13.0],[132,149,5.0],[132,155,106.0],[133,97,234.0],[134,7,1.0],[134,23,134.0],[134,59,53.0],[134,72,7.0],[134,100,17.0],[134,111,1.0],[134,117,8.0],[134,157,11.0],[135,2,131.0],[135,29,95.0],[136,5,28.0],[136,7,8.0],[136,41,10.0],[136,42,7.0],[136,56,37.0],[136,61,1.0],[136,63,1.0],[136,70,7.0],[136,73,62.0],[136,83,60.0],[136,139,3.0],[137,75,7.0],[137,85,212.0],[138,42,6.0],[138,122,124.0],[138,144,82.0],[138,148,1.0],[138,151,4.0],[139,0,2.0],[139,5,5.0],[139,6,1.0],[139,8,4.0],[139,13,3.0],[139,15,2.0],[139,18,1.0],[139,25,2.0],[139,27,1.0],[139,33,3.0],[139,37,5.0],[139,41,4.0],[139,45,2.0],[139,46,2.0],[139,53,12.0],[139,55,1.0],[139,59,2.0],[139,60,6.0],[139,63,1.0],[139,66,8.0],[139,72,2.0],[139,73,8.0],[139,76,3.0],[139,93,9.0],[139,96,6.0],[139,101,18.0],[139,102,4.0],[139,109,2.0],[139,112,1.0],[139,123,5.0],[139,142,69.0],[139,152,2.0],[139,154,2.0],[139,155,4.0],[140,3,47.0],[140,5,79.0],[140,6,3.0],[140,7,1.0],[140,18,8.0],[140,29,54.0],[140,41,1.0],[140,42,1.0],[140,77,1.0],[140,167,1.0],[141,63,42.0],[141,72,22.0],[141,73,69.0],[141,77,6.0],[141,88,6.0],[141,89,11.0],[141,139,35.0],[142,1,1.0],[142,2,13.0],[142,5,12.0],[142,7,2.0],[142,8,2.0],[142,13,1.0],[142,19,2.0],[142,23,10.0],[142,33,6.0],[142,58,2.0],[142,60,3.0],[142,70,2.0],[142,76,44.0],[142,77,2.0],[142,95,88.0],[143,7,2.0],[143,15,2.0],[143,23,75.0],[143,45,7.0],[143,58,67.0],[143,60,1.0],[143,67,5.0],[143,70,6.0],[143,152,15.0],[144,1,8.0],[144,7,6.0],[144,18,22.0],[144,20,3.0],[144,38,15.0],[144,41,23.0],[144,42,1.0],[144,48,29.0],[144,90,30.0],[144,113,30.0],[144,147,11.0],[144,157,2.0],[145,7,7.0],[145,8,1.0],[145,26,13.0],[145,49,30.0],[145,79,45.0],[145,88,20.0],[145,128,60.0],[146,8,5.0],[146,13,9.0],[146,24,46.0],[146,41,6.0],[146,57,71.0],[146,77,2.0],[146,123,9.0],[146,136,24.0],[147,1,2.0],[147,4,1.0],[147,10,2.0],[147,16,1.0],[147,21,3.0],[147,24,1.0],[147,26,2.0],[147,31,1.0],[147,38,1.0],[147,42,1.0],[147,43,2.0],[147,47,4.0],[147,51,2.0],[147,53,9.0],[147,54,6.0],[147,58,1.0],[147,62,1.0],[147,76,1.0],[147,78,1.0],[147,83,7.0],[147,85,10.0],[147,87,2.0],[147,89,1.0],[147,90,9.0],[147,91,1.0],[147,93,3.0],[147,95,5.0],[147,102,1.0],[147,103,2.0],[147,107,2.0],[147,109,1.0],[147,110,3.0],[147,117,1.0],[147,123,1.0],[147,125,1.0],[147,126,4.0],[147,129,5.0],[147,130,3.0],[147,132,1.0],[147,135,1.0],[147,136,7.0],[147,138,12.0],[147,139,6.0],[147,140,7.0],[147,141,4.0],[147,144,7.0],[147,145,1.0],[147,146,1.0],[147,150,3.0],[147,151,2.0],[147,154,1.0],[147,158,1.0],[147,159,4.0],[147,160,1.0],[147,161,1.0],[147,162,2.0],[147,163,1.0],[147,166,5.0],[148,1,2.0],[148,2,2.0],[148,3,3.0],[148,4,1.0],[148,5,1.0],[148,6,1.0],[148,7,1.0],[148,8,1.0],[148,9,1.0],[148,11,2.0],[148,12,2.0],[148,15,2.0],[148,23,22.0],[148,25,3.0],[148,27,1.0],[148,33,4.0],[148,39,1.0],[148,40,1.0],[148,45,1.0],[148,46,3.0],[148,58,2.0],[148,59,1.0],[148,60,4.0],[148,61,4.0],[148,62,1.0],[148,63,2.0],[148,64,50.0],[148,65,1.0],[148,66,1.0],[148,67,10.0],[148,68,3.0],[148,69,2.0],[148,70,4.0],[148,71,2.0],[148,72,1.0],[148,73,1.0],[148,74,2.0],[148,75,2.0],[148,76,5.0],[148,77,4.0],[148,78,1.0],[148,79,1.0],[148,80,1.0],[148,81,1.0],[148,82,1.0],[148,83,1.0],[148,84,1.0],[148,85,1.0],[148,86,5.0],[148,87,1.0],[149,6,2.0],[149,7,3.0],[149,8,5.0],[149,12,85.0],[149,13,2.0],[149,40,1.0],[149,44,67.0],[149,60,1.0],[150,7,2.0],[150,15,7.0],[150,39,43.0],[150,41,11.0],[150,67,5.0],[150,111,57.0],[150,153,7.0],[150,164,23.0],[150,166,8.0],[151,5,1.0],[151,6,6.0],[151,8,5.0],[151,11,5.0],[151,12,4.0],[151,19,13.0],[151,46,1.0],[151,58,5.0],[151,60,2.0],[151,70,5.0],[151,72,2.0],[151,76,21.0],[151,83,16.0],[151,117,56.0],[151,131,6.0],[151,144,4.0],[151,154,2.0],[151,155,4.0],[151,164,1.0],[152,54,158.0],[153,0,1.0],[153,7,1.0],[153,19,1.0],[153,21,6.0],[153,38,9.0],[153,40,1.0],[153,41,3.0],[153,49,54.0],[153,52,1.0],[153,56,3.0],[153,57,7.0],[153,88,2.0],[153,89,4.0],[153,90,13.0],[153,94,1.0],[153,95,1.0],[153,96,32.0],[153,106,6.0],[153,108,1.0],[153,117,3.0],[153,124,1.0],[153,139,4.0],[153,140,1.0],[153,141,1.0],[154,2,48.0],[154,12,11.0],[154,41,13.0],[154,46,6.0],[154,76,39.0],[154,77,1.0],[154,159,28.0],[154,160,1.0],[154,163,8.0],[155,19,87.0],[155,22,36.0],[155,61,1.0],[155,77,2.0],[155,163,28.0],[156,0,7.0],[156,4,10.0],[156,8,3.0],[156,12,1.0],[156,17,15.0],[156,18,4.0],[156,20,56.0],[156,60,12.0],[156,73,34.0],[156,77,2.0],[156,123,5.0],[156,155,2.0],[157,56,143.0],[158,1,3.0],[158,10,102.0],[158,33,8.0],[158,42,1.0],[158,70,28.0],[159,6,1.0],[159,8,4.0],[159,12,5.0],[159,23,2.0],[159,27,1.0],[159,39,1.0],[159,42,1.0],[159,46,1.0],[159,60,1.0],[159,61,1.0],[159,70,1.0],[159,72,1.0],[159,77,2.0],[159,78,1.0],[159,81,1.0],[159,83,1.0],[159,86,2.0],[159,90,2.0],[159,92,1.0],[159,93,2.0],[159,98,95.0],[159,101,2.0],[159,125,3.0],[159,127,7.0],[159,140,1.0],[159,155,1.0],[159,156,1.0],[160,70,38.0],[160,109,103.0],[161,7,1.0],[161,13,36.0],[161,15,2.0],[161,24,18.0],[161,57,29.0],[161,61,4.0],[161,77,9.0],[161,123,21.0],[161,136,20.0],[162,93,113.0],[162,156,24.0],[162,166,1.0],[163,29,69.0],[163,41,2.0],[163,58,36.0],[163,69,18.0],[163,151,10.0],[164,1,1.0],[164,4,7.0],[164,5,1.0],[164,6,1.0],[164,7,1.0],[164,8,3.0],[164,10,2.0],[164,12,3.0],[164,16,1.0],[164,18,2.0],[164,21,1.0],[164,22,1.0],[164,23,1.0],[164,28,1.0],[164,31,1.0],[164,39,1.0],[164,40,1.0],[164,41,1.0],[164,44,1.0],[164,46,1.0],[164,54,2.0],[164,64,1.0],[164,65,1.0],[164,67,2.0],[164,70,2.0],[164,72,2.0],[164,73,1.0],[164,74,1.0],[164,83,2.0],[164,85,3.0],[164,86,3.0],[164,89,2.0],[164,90,2.0],[164,93,1.0],[164,94,37.0],[164,95,7.0],[164,96,1.0],[164,101,1.0],[164,105,1.0],[164,116,1.0],[164,119,1.0],[164,120,1.0],[164,123,2.0],[164,124,1.0],[164,125,2.0],[164,127,2.0],[164,128,2.0],[164,136,2.0],[164,138,1.0],[164,140,1.0],[164,141,1.0],[164,142,2.0],[164,144,1.0],[164,146,1.0],[164,150,1.0],[164,151,1.0],[164,153,2.0],[164,155,1.0],[164,157,1.0],[164,161,1.0],[165,7,1.0],[165,26,14.0],[165,41,7.0],[165,51,12.0],[165,53,4.0],[165,67,5.0],[165,78,21.0],[165,86,26.0],[165,92,3.0],[165,113,19.0],[165,142,1.0],[165,150,17.0],[166,6,6.0],[166,7,13.0],[166,12,25.0],[166,39,11.0],[166,63,17.0],[166,88,14.0],[166,157,31.0],[166,166,12.0],[167,24,4.0],[167,141,123.0],[168,105,122.0],[169,2,8.0],[169,5,2.0],[169,6,1.0],[169,11,4.0],[169,12,1.0],[169,19,3.0],[169,22,1.0],[169,23,2.0],[169,33,6.0],[169,45,1.0],[169,70,1.0],[169,76,79.0],[169,95,13.0],[170,7,1.0],[170,38,2.0],[170,41,19.0],[170,62,23.0],[170,85,7.0],[170,93,12.0],[170,118,2.0],[170,137,1.0],[170,141,11.0],[170,148,1.0],[170,150,1.0],[170,161,38.0],[171,2,118.0],[172,0,1.0],[172,2,1.0],[172,3,1.0],[172,4,7.0],[172,6,1.0],[172,8,17.0],[172,12,9.0],[172,13,3.0],[172,15,1.0],[172,17,1.0],[172,19,1.0],[172,22,2.0],[172,23,1.0],[172,42,1.0],[172,49,15.0],[172,58,1.0],[172,60,3.0],[172,63,1.0],[172,67,1.0],[172,70,23.0],[172,73,1.0],[172,76,2.0],[172,77,2.0],[172,83,1.0],[172,86,1.0],[172,90,7.0],[172,93,2.0],[172,107,1.0],[172,108,1.0],[172,113,1.0],[172,123,2.0],[172,125,1.0],[172,139,1.0],[172,157,2.0],[172,164,1.0],[173,2,41.0],[173,7,2.0],[173,8,11.0],[173,40,62.0],[173,61,1.0],[174,80,116.0],[175,6,9.0],[175,8,2.0],[175,11,5.0],[175,12,6.0],[175,13,16.0],[175,42,7.0],[175,61,1.0],[175,70,13.0],[175,74,54.0],[175,76,1.0],[176,7,1.0],[176,17,2.0],[176,62,108.0],[176,77,2.0],[176,100,1.0],[177,41,21.0],[177,43,87.0],[178,41,1.0],[178,99,104.0],[178,114,2.0],[179,9,65.0],[179,61,2.0],[179,68,7.0],[179,70,6.0],[179,157,25.0],[179,164,1.0],[180,0,8.0],[180,2,1.0],[180,6,7.0],[180,7,2.0],[180,8,1.0],[180,12,1.0],[180,15,1.0],[180,18,2.0],[180,19,1.0],[180,23,3.0],[180,25,2.0],[180,32,1.0],[180,42,2.0],[180,46,4.0],[180,60,1.0],[180,68,1.0],[180,69,1.0],[180,70,8.0],[180,71,1.0],[180,76,2.0],[180,78,2.0],[180,83,1.0],[180,86,1.0],[180,88,1.0],[180,93,1.0],[180,97,1.0],[180,98,14.0],[180,123,32.0],[180,124,1.0],[180,125,1.0],[180,158,1.0],[181,0,2.0],[181,14,3.0],[181,18,6.0],[181,67,1.0],[181,77,2.0],[181,95,33.0],[181,123,5.0],[181,146,1.0],[181,155,49.0],[182,7,1.0],[182,107,7.0],[182,113,68.0],[182,139,10.0],[182,158,16.0],[183,43,101.0],[184,12,22.0],[184,13,3.0],[184,18,12.0],[184,23,12.0],[184,46,3.0],[184,60,26.0],[184,68,7.0],[184,70,3.0],[184,72,9.0],[185,41,5.0],[185,119,91.0],[186,10,2.0],[186,21,2.0],[186,38,1.0],[186,43,2.0],[186,56,5.0],[186,58,1.0],[186,66,5.0],[186,85,1.0],[186,93,8.0],[186,95,8.0],[186,109,1.0],[186,110,6.0],[186,112,1.0],[186,115,1.0],[186,119,30.0],[186,122,4.0],[186,123,1.0],[186,128,2.0],[186,132,1.0],[186,138,2.0],[186,139,1.0],[186,141,4.0],[186,158,3.0],[187,122,88.0],[188,3,1.0],[188,7,2.0],[188,8,13.0],[188,13,11.0],[188,46,6.0],[188,52,6.0],[188,70,27.0],[188,72,8.0],[188,74,4.0],[188,92,6.0],[188,153,4.0],[189,27,86.0],[189,41,1.0],[190,13,9.0],[190,46,1.0],[190,76,74.0],[191,41,1.0],[191,156,82.0],[192,7,2.0],[192,13,9.0],[192,14,20.0],[192,15,1.0],[192,22,2.0],[192,61,12.0],[192,74,2.0],[192,77,9.0],[192,104,11.0],[192,112,15.0],[193,6,2.0],[193,7,2.0],[193,26,78.0],[194,7,8.0],[194,42,8.0],[194,57,65.0],[195,1,1.0],[195,8,3.0],[195,12,18.0],[195,17,5.0],[195,27,1.0],[195,60,8.0],[195,70,2.0],[195,74,11.0],[195,107,2.0],[195,123,2.0],[195,153,1.0],[195,155,25.0],[196,1,1.0],[196,23,13.0],[196,25,1.0],[196,26,3.0],[196,41,39.0],[196,111,1.0],[196,138,11.0],[196,147,1.0],[196,152,1.0],[196,156,8.0],[197,108,57.0],[197,153,22.0],[198,84,23.0],[198,89,56.0],[199,33,11.0],[199,117,67.0],[200,7,1.0],[200,70,39.0],[200,111,1.0],[200,157,35.0],[201,41,4.0],[201,113,66.0],[201,164,5.0],[202,9,53.0],[202,48,6.0],[202,127,9.0],[202,163,5.0],[202,164,1.0],[203,54,74.0],[204,17,4.0],[204,23,47.0],[204,29,17.0],[204,67,3.0],[205,15,12.0],[205,45,57.0],[206,4,21.0],[206,41,1.0],[206,69,17.0],[206,152,8.0],[206,158,22.0],[207,119,66.0],[208,3,2.0],[208,9,8.0],[208,10,5.0],[208,27,1.0],[208,37,2.0],[208,42,1.0],[208,53,1.0],[208,69,2.0],[208,70,1.0],[208,74,2.0],[208,78,3.0],[208,83,3.0],[208,86,3.0],[208,92,1.0],[208,96,1.0],[208,112,2.0],[208,114,13.0],[208,123,1.0],[208,125,3.0],[208,138,3.0],[208,141,3.0],[208,147,3.0],[208,154,1.0],[209,1,1.0],[209,2,36.0],[209,5,5.0],[209,23,9.0],[209,25,1.0],[209,33,1.0],[209,68,1.0],[209,76,6.0],[209,109,1.0],[209,123,1.0],[209,161,2.0],[210,83,63.0],[211,87,63.0],[212,11,23.0],[212,60,1.0],[212,156,38.0],[213,164,61.0],[214,8,5.0],[214,32,17.0],[214,63,11.0],[214,125,21.0],[214,158,7.0],[215,7,1.0],[215,10,38.0],[215,20,17.0],[215,42,1.0],[215,52,2.0],[216,8,4.0],[216,12,55.0],[217,112,6.0],[217,150,53.0],[218,98,26.0],[218,137,32.0],[219,7,3.0],[219,41,1.0],[219,56,25.0],[219,88,5.0],[219,100,15.0],[219,139,1.0],[219,155,7.0],[220,0,4.0],[220,4,1.0],[220,8,1.0],[220,13,2.0],[220,20,1.0],[220,21,1.0],[220,23,5.0],[220,24,1.0],[220,27,1.0],[220,40,1.0],[220,43,1.0],[220,44,1.0],[220,45,2.0],[220,50,1.0],[220,54,1.0],[220,61,1.0],[220,63,1.0],[220,68,1.0],[220,71,2.0],[220,72,1.0],[220,73,3.0],[220,83,1.0],[220,85,1.0],[220,86,1.0],[220,87,2.0],[220,89,1.0],[220,90,1.0],[220,97,1.0],[220,110,1.0],[220,123,1.0],[220,125,1.0],[220,127,1.0],[220,136,1.0],[220,137,1.0],[220,140,2.0],[220,145,1.0],[220,151,1.0],[220,153,1.0],[220,156,1.0],[220,159,1.0],[220,161,1.0],[220,162,1.0],[221,7,4.0],[221,8,4.0],[221,41,4.0],[221,61,2.0],[221,68,2.0],[221,76,40.0],[222,0,1.0],[222,4,1.0],[222,6,2.0],[222,7,1.0],[222,21,1.0],[222,45,2.0],[222,46,3.0],[222,58,1.0],[222,60,1.0],[222,70,3.0],[222,84,1.0],[222,97,1.0],[222,98,26.0],[222,101,1.0],[222,123,7.0],[222,124,1.0],[222,126,1.0],[222,154,1.0],[222,164,1.0],[223,1,6.0],[223,7,3.0],[223,18,4.0],[223,38,5.0],[223,41,4.0],[223,42,1.0],[223,48,14.0],[223,77,2.0],[223,90,5.0],[223,113,7.0],[223,147,1.0],[224,4,1.0],[224,12,1.0],[224,66,12.0],[224,153,25.0],[224,154,7.0],[224,157,4.0],[225,120,49.0],[226,12,7.0],[226,58,1.0],[226,149,41.0],[227,6,9.0],[227,44,40.0],[228,23,46.0],[228,24,2.0],[229,30,8.0],[229,75,25.0],[229,166,15.0],[230,152,3.0],[230,156,45.0],[231,7,1.0],[231,89,45.0],[231,163,2.0],[232,41,7.0],[232,143,11.0],[232,147,3.0],[232,152,26.0],[233,110,47.0],[234,1,1.0],[234,2,45.0],[235,134,46.0],[236,84,46.0],[237,60,3.0],[237,109,1.0],[237,144,42.0],[238,20,46.0],[239,8,2.0],[239,12,19.0],[239,18,3.0],[239,40,13.0],[239,60,5.0],[239,61,3.0],[240,4,5.0],[240,18,1.0],[240,28,4.0],[240,68,6.0],[240,70,15.0],[240,92,13.0],[240,100,1.0],[241,123,45.0],[242,7,1.0],[242,12,9.0],[242,13,1.0],[242,18,3.0],[242,24,1.0],[242,46,1.0],[242,60,3.0],[242,65,4.0],[242,70,1.0],[242,123,17.0],[242,155,3.0],[243,8,1.0],[243,12,33.0],[243,68,1.0],[243,101,8.0],[244,9,1.0],[244,39,1.0],[244,42,1.0],[244,44,24.0],[244,56,1.0],[244,78,1.0],[244,81,1.0],[244,83,2.0],[244,100,1.0],[244,109,1.0],[244,125,4.0],[244,140,1.0],[244,141,1.0],[244,144,1.0],[244,152,1.0],[245,0,1.0],[245,3,2.0],[245,4,1.0],[245,7,1.0],[245,8,2.0],[245,12,2.0],[245,18,2.0],[245,20,1.0],[245,39,1.0],[245,59,1.0],[245,68,2.0],[245,70,1.0],[245,71,6.0],[245,74,1.0],[245,93,1.0],[245,102,1.0],[245,103,2.0],[245,110,1.0],[245,138,5.0],[245,142,2.0],[245,150,2.0],[245,154,1.0],[245,155,1.0],[245,158,1.0],[245,161,1.0],[246,0,1.0],[246,8,4.0],[246,12,1.0],[246,25,1.0],[246,28,7.0],[246,31,1.0],[246,43,6.0],[246,56,1.0],[246,60,2.0],[246,64,1.0],[246,68,1.0],[246,70,11.0],[246,76,1.0],[246,77,1.0],[246,86,1.0],[246,110,1.0],[246,153,1.0],[247,5,1.0],[247,58,41.0],[248,4,22.0],[248,60,20.0],[249,6,6.0],[249,13,9.0],[249,73,5.0],[249,108,13.0],[249,152,8.0],[250,4,1.0],[250,5,1.0],[250,7,2.0],[250,8,1.0],[250,13,1.0],[250,17,1.0],[250,22,1.0],[250,41,1.0],[250,45,1.0],[250,63,3.0],[250,64,2.0],[250,66,2.0],[250,72,1.0],[250,87,2.0],[250,88,1.0],[250,92,2.0],[250,97,3.0],[250,99,1.0],[250,101,2.0],[250,105,1.0],[250,107,1.0],[250,109,1.0],[250,115,1.0],[250,118,1.0],[250,125,5.0],[250,157,1.0],[250,158,1.0],[251,28,4.0],[251,69,3.0],[251,73,7.0],[251,78,25.0],[251,107,2.0],[252,123,40.0],[253,4,2.0],[253,10,1.0],[253,12,3.0],[253,22,4.0],[253,41,1.0],[253,51,15.0],[253,54,1.0],[253,59,1.0],[253,60,1.0],[253,78,1.0],[253,95,1.0],[253,117,2.0],[253,153,4.0],[253,157,1.0],[254,6,8.0],[254,8,2.0],[254,10,2.0],[254,16,1.0],[254,17,2.0],[254,32,1.0],[254,33,1.0],[254,39,1.0],[254,60,4.0],[254,66,1.0],[254,67,1.0],[254,73,4.0],[254,91,1.0],[254,92,2.0],[254,108,3.0],[254,123,1.0],[254,153,3.0],[255,12,4.0],[255,27,3.0],[255,30,5.0],[255,42,1.0],[255,60,2.0],[255,147,12.0],[255,152,1.0],[255,157,10.0],[256,12,2.0],[256,46,2.0],[256,146,2.0],[256,155,32.0],[257,11,1.0],[257,12,1.0],[257,67,1.0],[257,70,1.0],[257,76,28.0],[257,116,1.0],[257,118,1.0],[257,125,1.0],[257,135,1.0],[257,152,1.0],[257,158,1.0],[258,12,16.0],[258,92,21.0],[259,7,2.0],[259,13,6.0],[259,60,8.0],[259,70,11.0],[259,77,10.0],[260,2,8.0],[260,41,2.0],[260,158,27.0],[261,0,2.0],[261,2,2.0],[261,3,2.0],[261,12,1.0],[261,20,1.0],[261,23,1.0],[261,25,1.0],[261,35,1.0],[261,41,1.0],[261,45,2.0],[261,53,1.0],[261,54,1.0],[261,58,1.0],[261,59,1.0],[261,67,2.0],[261,70,1.0],[261,71,1.0],[261,76,3.0],[261,96,1.0],[261,108,1.0],[261,110,1.0],[261,116,1.0],[261,125,1.0],[261,152,3.0],[261,156,2.0],[261,158,2.0],[262,53,23.0],[262,110,13.0],[263,7,1.0],[263,13,2.0],[263,17,22.0],[263,40,11.0],[264,7,7.0],[264,108,29.0],[265,41,8.0],[265,81,27.0],[266,41,1.0],[266,65,34.0],[267,16,1.0],[267,19,3.0],[267,32,3.0],[267,33,2.0],[267,41,2.0],[267,42,1.0],[267,43,1.0],[267,45,1.0],[267,54,1.0],[267,58,1.0],[267,61,2.0],[267,65,2.0],[267,72,6.0],[267,77,1.0],[267,93,1.0],[267,97,6.0],[268,68,33.0],[269,0,1.0],[269,12,1.0],[269,14,1.0],[269,16,1.0],[269,23,3.0],[269,33,2.0],[269,45,1.0],[269,46,1.0],[269,54,1.0],[269,57,1.0],[269,58,1.0],[269,59,2.0],[269,61,1.0],[269,66,1.0],[269,70,3.0],[269,71,1.0],[269,74,1.0],[269,83,2.0],[269,87,1.0],[269,93,1.0],[269,105,1.0],[269,109,1.0],[269,112,1.0],[269,124,1.0],[269,158,1.0],[269,161,1.0],[270,23,2.0],[270,55,23.0],[270,56,7.0],[271,102,32.0],[272,5,15.0],[272,27,17.0],[273,106,32.0],[274,9,23.0],[274,70,5.0],[274,157,2.0],[274,164,1.0],[275,43,12.0],[275,64,18.0],[275,147,1.0],[276,19,31.0],[277,118,31.0],[278,39,31.0],[279,7,1.0],[279,45,13.0],[279,72,14.0],[279,123,3.0],[280,31,18.0],[280,134,7.0],[280,153,5.0],[281,11,17.0],[281,74,13.0],[282,0,3.0],[282,44,9.0],[282,53,18.0],[283,17,29.0],[284,12,10.0],[284,13,15.0],[284,23,4.0],[285,4,1.0],[285,12,14.0],[285,68,4.0],[285,77,9.0],[286,122,28.0],[287,155,28.0],[288,12,18.0],[288,13,2.0],[288,28,1.0],[288,30,3.0],[288,46,1.0],[288,60,1.0],[288,61,2.0],[289,11,5.0],[289,12,14.0],[289,13,7.0],[289,14,1.0],[290,17,27.0],[291,3,16.0],[291,136,11.0],[292,67,2.0],[292,98,24.0],[293,17,6.0],[293,45,2.0],[293,62,14.0],[293,77,4.0],[294,46,2.0],[294,68,24.0],[295,41,6.0],[295,136,19.0],[296,63,19.0],[296,67,5.0],[297,4,1.0],[297,22,1.0],[297,25,1.0],[297,26,1.0],[297,29,1.0],[297,58,1.0],[297,73,1.0],[297,74,1.0],[297,78,1.0],[297,83,7.0],[297,86,1.0],[297,90,3.0],[297,95,1.0],[297,114,1.0],[297,138,1.0],[297,153,1.0],[298,41,4.0],[298,45,16.0],[298,153,4.0],[299,7,2.0],[299,8,3.0],[299,11,11.0],[299,101,7.0],[300,13,23.0],[301,17,1.0],[301,23,1.0],[301,106,17.0],[301,123,2.0],[301,156,2.0],[302,33,23.0],[303,36,1.0],[303,147,4.0],[303,152,10.0],[303,156,7.0],[304,5,16.0],[304,41,6.0],[305,6,2.0],[305,13,10.0],[305,73,1.0],[305,108,2.0],[305,152,7.0],[306,8,17.0],[306,13,2.0],[306,88,1.0],[306,114,1.0],[307,46,2.0],[307,74,10.0],[307,77,9.0],[308,7,2.0],[308,88,19.0],[309,4,1.0],[309,9,1.0],[309,10,1.0],[309,17,1.0],[309,37,3.0],[309,44,1.0],[309,57,1.0],[309,60,1.0],[309,70,1.0],[309,83,1.0],[309,92,1.0],[309,96,5.0],[309,100,1.0],[309,108,1.0],[309,125,1.0],[310,8,1.0],[310,63,20.0],[311,69,17.0],[311,146,3.0],[312,45,6.0],[312,68,14.0],[313,7,2.0],[313,23,12.0],[313,59,2.0],[313,157,4.0],[314,0,19.0],[315,40,19.0],[316,13,14.0],[316,67,5.0],[317,4,2.0],[317,12,2.0],[317,17,1.0],[317,18,1.0],[317,23,1.0],[317,24,1.0],[317,58,1.0],[317,62,1.0],[317,69,1.0],[317,76,1.0],[317,78,2.0],[317,123,2.0],[317,125,1.0],[317,144,1.0],[317,153,1.0],[318,0,4.0],[318,12,9.0],[318,61,3.0],[318,73,3.0],[319,15,3.0],[319,18,16.0],[320,2,19.0],[321,49,12.0],[321,67,2.0],[321,148,4.0],[322,146,18.0],[323,0,9.0],[323,60,9.0],[324,61,4.0],[324,92,13.0],[325,0,1.0],[325,17,1.0],[325,40,1.0],[325,49,1.0],[325,50,1.0],[325,63,1.0],[325,69,1.0],[325,70,1.0],[325,71,1.0],[325,73,1.0],[325,74,2.0],[325,88,2.0],[325,92,1.0],[325,93,1.0],[325,113,1.0],[326,40,2.0],[326,44,14.0],[326,77,1.0],[327,27,13.0],[327,77,4.0],[328,117,17.0],[329,88,17.0],[330,39,16.0],[331,46,1.0],[331,60,2.0],[331,144,13.0],[332,2,1.0],[332,7,2.0],[332,12,2.0],[332,70,1.0],[332,76,5.0],[332,123,5.0],[333,2,1.0],[333,12,1.0],[333,13,1.0],[333,23,1.0],[333,27,1.0],[333,33,1.0],[333,40,1.0],[333,62,1.0],[333,70,1.0],[333,77,1.0],[333,82,1.0],[333,87,1.0],[333,146,1.0],[333,148,1.0],[333,151,1.0],[333,152,1.0],[334,77,8.0],[334,164,8.0],[335,76,15.0],[336,74,15.0],[337,70,2.0],[337,157,13.0],[338,76,15.0],[339,41,4.0],[339,100,10.0],[340,8,13.0],[340,12,1.0],[341,9,12.0],[341,77,1.0],[341,102,1.0],[342,0,1.0],[342,4,1.0],[342,7,1.0],[342,10,1.0],[342,37,1.0],[342,61,1.0],[342,70,1.0],[342,96,3.0],[342,114,1.0],[342,123,2.0],[342,125,1.0],[343,63,13.0],[343,151,1.0],[344,12,1.0],[344,15,1.0],[344,61,1.0],[344,153,8.0],[344,154,2.0],[344,155,1.0],[345,105,14.0],[346,61,4.0],[346,72,10.0],[347,4,14.0],[348,0,1.0],[348,20,9.0],[348,68,1.0],[348,101,2.0],[349,23,4.0],[349,33,3.0],[349,41,1.0],[349,77,1.0],[349,88,4.0],[350,11,2.0],[350,25,10.0],[350,46,1.0],[351,7,4.0],[351,24,9.0],[352,60,13.0],[353,52,13.0],[354,39,1.0],[354,43,1.0],[354,93,1.0],[354,95,3.0],[354,110,1.0],[354,119,3.0],[354,122,1.0],[354,138,1.0],[354,158,1.0],[355,143,12.0],[356,32,2.0],[356,69,9.0],[356,111,1.0],[357,6,8.0],[357,60,4.0],[358,43,11.0],[359,53,11.0],[360,117,11.0],[361,153,11.0],[362,22,11.0],[363,101,11.0],[364,151,11.0],[365,8,5.0],[365,46,3.0],[365,153,3.0],[366,41,11.0],[367,41,10.0],[368,52,10.0],[369,6,2.0],[369,13,1.0],[369,41,1.0],[369,90,4.0],[369,164,2.0],[370,41,1.0],[370,79,9.0],[371,13,2.0],[371,41,8.0],[372,144,10.0],[373,108,7.0],[373,153,3.0],[374,2,7.0],[374,5,1.0],[374,95,1.0],[374,109,1.0],[375,13,2.0],[375,60,7.0],[376,84,9.0],[377,39,8.0],[377,46,1.0],[378,41,8.0],[379,45,8.0],[380,102,8.0],[381,33,8.0],[382,25,1.0],[382,63,1.0],[382,69,1.0],[382,70,2.0],[382,92,1.0],[382,120,1.0],[382,156,1.0],[383,0,1.0],[383,4,1.0],[383,22,1.0],[383,58,1.0],[383,60,1.0],[383,71,1.0],[383,87,1.0],[383,154,1.0],[384,38,7.0],[384,41,1.0],[385,60,7.0],[386,2,2.0],[386,8,1.0],[386,20,2.0],[386,93,2.0],[387,6,1.0],[387,8,1.0],[387,9,1.0],[387,63,1.0],[387,111,1.0],[387,123,1.0],[387,143,1.0],[388,74,7.0],[389,20,7.0],[390,7,2.0],[390,13,3.0],[390,60,2.0],[391,154,7.0],[392,12,1.0],[392,55,2.0],[392,137,4.0],[393,13,7.0],[394,12,7.0],[395,73,7.0],[396,22,7.0],[397,13,3.0],[397,152,4.0],[398,123,7.0],[399,7,1.0],[399,61,5.0],[399,146,1.0],[400,5,2.0],[400,7,1.0],[400,95,3.0],[401,76,2.0],[401,113,4.0],[402,41,6.0],[403,41,5.0],[403,111,1.0],[404,67,6.0],[405,99,6.0],[406,6,6.0],[407,92,1.0],[407,146,5.0],[408,20,6.0],[409,12,6.0],[410,28,1.0],[410,70,5.0],[411,148,6.0],[412,58,5.0],[413,82,1.0],[413,93,1.0],[413,97,2.0],[413,122,1.0],[414,7,1.0],[414,38,4.0],[415,36,3.0],[415,84,1.0],[415,110,1.0],[416,41,5.0],[417,28,3.0],[417,77,2.0],[418,74,5.0],[419,10,1.0],[419,93,2.0],[419,123,1.0],[419,129,1.0],[420,74,1.0],[420,86,1.0],[420,101,2.0],[420,153,1.0],[421,38,5.0],[422,41,5.0],[423,28,1.0],[423,49,1.0],[423,69,1.0],[423,86,1.0],[423,151,1.0],[424,60,2.0],[424,144,3.0],[425,78,3.0],[425,93,1.0],[425,139,1.0],[426,41,2.0],[426,125,3.0],[427,61,2.0],[427,72,3.0],[428,46,5.0],[429,67,5.0],[430,90,2.0],[430,99,1.0],[430,144,2.0],[431,18,1.0],[431,41,1.0],[431,110,1.0],[431,117,1.0],[431,123,1.0],[432,15,4.0],[433,16,4.0],[434,69,4.0],[435,84,4.0],[436,41,4.0],[437,40,4.0],[438,73,1.0],[438,97,1.0],[438,107,1.0],[438,139,1.0],[439,127,1.0],[439,142,3.0],[440,92,4.0],[441,41,4.0],[442,92,1.0],[442,153,3.0],[443,20,3.0],[443,41,1.0],[444,17,4.0],[445,50,4.0],[446,41,4.0],[447,41,4.0],[448,12,1.0],[448,20,1.0],[448,22,1.0],[448,86,1.0],[449,65,4.0],[450,104,4.0],[451,41,1.0],[451,53,1.0],[451,88,2.0],[452,109,4.0],[453,107,4.0],[454,41,4.0],[455,11,3.0],[455,42,1.0],[456,41,4.0],[457,41,4.0],[458,6,2.0],[458,61,1.0],[459,74,1.0],[459,86,1.0],[459,101,1.0],[460,70,3.0],[461,41,3.0],[462,30,3.0],[463,78,1.0],[463,123,1.0],[463,125,1.0],[464,67,3.0],[465,164,3.0],[466,106,3.0],[467,85,3.0],[468,70,3.0],[469,108,1.0],[469,143,2.0],[470,8,3.0],[471,75,3.0],[472,41,3.0],[473,123,3.0],[474,15,3.0],[475,8,3.0],[476,100,3.0],[477,41,3.0],[478,60,3.0],[479,151,3.0],[480,141,2.0],[480,142,1.0],[481,90,2.0],[481,123,1.0],[482,20,1.0],[482,26,1.0],[482,40,1.0],[483,40,2.0],[483,157,1.0],[484,8,1.0],[484,12,1.0],[484,40,1.0],[485,41,3.0],[486,4,2.0],[487,41,2.0],[488,15,2.0],[489,70,2.0],[490,112,2.0],[491,92,2.0],[492,4,1.0],[492,8,1.0],[493,76,2.0],[494,5,2.0],[495,3,2.0],[496,147,2.0],[497,90,2.0],[498,8,2.0],[499,15,2.0],[500,19,2.0],[501,117,2.0],[502,33,1.0],[502,54,1.0],[503,16,2.0],[504,137,2.0],[505,76,1.0],[505,114,1.0],[506,41,2.0],[507,63,1.0],[507,151,1.0],[508,63,2.0],[509,84,1.0],[509,106,1.0],[510,40,2.0],[511,33,2.0],[512,17,2.0],[513,63,2.0],[514,41,2.0],[515,41,2.0],[516,77,2.0],[517,41,2.0],[518,41,2.0],[519,153,2.0],[520,87,2.0],[521,90,2.0],[522,117,2.0],[523,67,2.0]],"rows": [{"id": "SH206629.06FU_AJ244232_refs", "metadata": {"taxonomy": ["k__Fungi", "p__Ascomycota", "c__Dothideomycetes", "o__Dothideales", "f__Dothioraceae", "g__Aureobasidium", "s__Aureobasidium pullulans"]}},{"id": "SH241331.06FU_AB018043_refs", "metadata": {"taxonomy": ["k__Fungi", "p__Ascomycota", "c__Saccharomycetes", "o__Saccharomycetales", "f__Saccharomycetaceae", "g__Saccharomyces", "s__Saccharomyces cerevisiae"]}},{"id": "SH196754.06FU_HE820745_reps", "metadata": {"taxonomy": ["k__Fungi", "p__Ascomycota", "c__Dothideomycetes", "o__Capnodiales", "f__Davidiellaceae", "g__Cladosporium", "s__Cladosporium sp 4 MU_2012"]}},{"id": "SH237459.06FU_HE820761_reps", "metadata": {"taxonomy": ["k__Fungi", "p__Ascomycota", "c__Leotiomycetes", "o__Helotiales", "f__unidentified", "g__unidentified", "s__Helotiales sp"]}},{"id": "SH241332.06FU_EU554951_reps", "metadata": {"taxonomy": ["k__Fungi", "p__Ascomycota", "c__Saccharomycetes", "o__Saccharomycetales", "f__Saccharomycetaceae", "g__Saccharomyces", "s__Saccharomyces sp"]}},{"id": "SH224881.06FU_HE820841_reps", "metadata": {"taxonomy": ["k__Fungi", "p__Ascomycota", "c__Dothideomycetes", "o__Pleosporales", "f__Pleosporaceae", "g__Alternaria", "s__Alternaria sp 3 MU_2012"]}},{"id": "SH198055.06FU_AF444469_refs", "metadata": {"taxonomy": ["k__Fungi", "p__Basidiomycota", "c__Tremellomycetes", "o__Tremellales", "f__Incertae sedis", "g__Cryptococcus", "s__Cryptococcus victoriae"]}},{"id": "SH253776.06FU_DQ780388_refs", "metadata": {"taxonomy": ["k__Fungi", "p__Ascomycota", "c__Dothideomycetes", "o__Capnodiales", "f__Davidiellaceae", "g__Cladosporium", "s__Cladosporium fusiforme"]}},{"id": "SH378116.06FU_JN942652_refs", "metadata": {"taxonomy": ["k__Fungi", "p__Ascomycota", "c__Saccharomycetes", "o__Saccharomycetales", "f__Incertae sedis", "g__Debaryomyces", "s__Debaryomyces hansenii"]}},{"id": "SH198505.06FU_DQ300279_reps", "metadata": {"taxonomy": ["k__Fungi", "p__Basidiomycota", "c__Tremellomycetes", "o__unidentified", "f__unidentified", "g__unidentified", "s__Tremellomycetes sp"]}},{"id": "SH241333.06FU_AJ544247_reps", "metadata": {"taxonomy": ["k__Fungi", "p__Ascomycota", "c__Saccharomycetes", "o__Saccharomycetales", "f__Saccharomycetaceae", "g__Saccharomyces", "s__Saccharomyces cerevisiae"]}},{"id": "SH227424.06FU_AM901681_reps", "metadata": {"taxonomy": ["k__Fungi", "p__Ascomycota", "c__Dothideomycetes", "o__Pleosporales", "f__unidentified", "g__unidentified", "s__Pleosporales sp"]}},{"id": "SH224791.06FU_EF452449_refs", "metadata": {"taxonomy": ["k__Fungi", "p__Ascomycota", "c__Dothideomycetes", "o__Pleosporales", "f__Pleosporaceae", "g__Pleospora", "s__Pleospora herbarum"]}},{"id": "SH224792.06FU_JQ693660_refs", "metadata": {"taxonomy": ["k__Fungi", "p__Ascomycota", "c__Dothideomycetes", "o__Pleosporales", "f__Pleosporaceae", "g__Alternaria", "s__Alternaria metachromatica"]}},{"id": "SH212232.06FU_AY373941_reps", "metadata": {"taxonomy": ["k__Fungi", "p__Ascomycota", "c__Eurotiomycetes", "o__Eurotiales", "f__Trichocomaceae", "g__unidentified", "s__Trichocomaceae sp"]}},{"id": "SH301779.06FU_KF251279_refs", "metadata": {"taxonomy": ["k__Fungi", "p__Ascomycota", "c__Dothideomycetes", "o__Pleosporales", "f__Incertae sedis", "g__Xenobotryosphaeria", "s__Xenobotryosphaeria calamagrostidis"]}},{"id": "SH383740.06FU_DQ222455_refs", "metadata": {"taxonomy": ["k__Fungi", "p__Basidiomycota", "c__Tremellomycetes", "o__Filobasidiales", "f__Filobasidiaceae", "g__Cryptococcus", "s__Cryptococcus stepposus"]}},{"id": "SH196750.06FU_EF679363_refs", "metadata": {"taxonomy": ["k__Fungi", "p__Ascomycota", "c__Dothideomycetes", "o__Capnodiales", "f__Davidiellaceae", "g__Davidiella", "s__Davidiella tassiana"]}},{"id": "SH196604.06FU_JX982370_reps", "metadata": {"taxonomy": ["k__Fungi", "p__Ascomycota", "c__Dothideomycetes", "o__Pleosporales", "f__unidentified", "g__unidentified", "s__Pleosporales sp"]}},{"id": "SH108538.06FU_EU343803_refs", "metadata": {"taxonomy": ["k__Fungi", "p__Ascomycota", "c__Saccharomycetes", "o__Saccharomycetales", "f__Incertae sedis", "g__Candida", "s__Candida railenensis"]}},{"id": "SH255288.06FU_FJ427063_refs", "metadata": {"taxonomy": ["k__Fungi", "p__Ascomycota", "c__Dothideomycetes", "o__Pleosporales", "f__Incertae sedis", "g__Peyronellaea", "s__Peyronellaea sancta"]}},{"id": "SH226692.06FU_GQ255473_refs", "metadata": {"taxonomy": ["k__Fungi", "p__Ascomycota", "c__Leotiomycetes", "o__Erysiphales", "f__Erysiphaceae", "g__Erysiphe", "s__Erysiphe necator"]}},{"id": "SH228049.06FU_AB093522_reps", "metadata": {"taxonomy": ["k__Fungi", "p__Basidiomycota", "c__unidentified", "o__unidentified", "f__unidentified", "g__unidentified", "s__Basidiomycota sp"]}},{"id": "SH323724.06FU_AJ271031_refs", "metadata": {"taxonomy": ["k__Fungi", "p__Ascomycota", "c__Saccharomycetes", "o__Saccharomycetales", "f__Saccharomycodaceae", "g__Hanseniaspora", "s__Hanseniaspora uvarum"]}},{"id": "SH328941.06FU_FJ196778_refs", "metadata": {"taxonomy": ["k__Fungi", "p__Ascomycota", "c__Saccharomycetes", "o__Saccharomycetales", "f__Saccharomycetaceae", "g__Saccharomyces", "s__Saccharomyces mikatae"]}},{"id": "SH224849.06FU_HE820785_reps", "metadata": {"taxonomy": ["k__Fungi", "p__Ascomycota", "c__Dothideomycetes", "o__Pleosporales", "f__Pleosporaceae", "g__Alternaria", "s__Alternaria sp 3 MU_2012"]}},{"id": "SH256102.06FU_EF394855_refs", "metadata": {"taxonomy": ["k__Fungi", "p__Ascomycota", "c__Dothideomycetes", "o__Capnodiales", "f__Mycosphaerellaceae", "g__Dissoconium", "s__Dissoconium eucalypti"]}},{"id": "SH105784.06FU_JX646791_refs", "metadata": {"taxonomy": ["k__Fungi", "p__Ascomycota", "c__Dothideomycetes", "o__Botryosphaeriales", "f__Botryosphaeriaceae", "g__Botryosphaeria", "s__Botryosphaeria agaves"]}},{"id": "SH236401.06FU_HE820829_reps", "metadata": {"taxonomy": ["k__Fungi", "p__Ascomycota", "c__Dothideomycetes", "o__Capnodiales", "f__Mycosphaerellaceae", "g__unidentified", "s__Mycosphaerellaceae sp"]}},{"id": "SH309611.06FU_EU080922_refs", "metadata": {"taxonomy": ["k__Fungi", "p__Ascomycota", "c__Dothideomycetes", "o__Botryosphaeriales", "f__Botryosphaeriaceae", "g__Diplodia", "s__Diplodia pseudoseriata"]}},{"id": "SH240374.06FU_AY566992_refs", "metadata": {"taxonomy": ["k__Fungi", "p__Ascomycota", "c__Sordariomycetes", "o__Hypocreales", "f__Incertae sedis", "g__Acremonium", "s__Acremonium alternatum"]}},{"id": "SH197258.06FU_FJ623593_refs", "metadata": {"taxonomy": ["k__Fungi", "p__Ascomycota", "c__Saccharomycetes", "o__Saccharomycetales", "f__Metschnikowiaceae", "g__Metschnikowia", "s__Metschnikowia chrysoperlae"]}},{"id": "SH429145.06FU_FJ196779_refs", "metadata": {"taxonomy": ["k__Fungi", "p__Ascomycota", "c__Saccharomycetes", "o__Saccharomycetales", "f__Saccharomycetaceae", "g__Saccharomyces", "s__Saccharomyces kudriavzevii"]}},{"id": "SH103498.06FU_AJ417498_refs", "metadata": {"taxonomy": ["k__Fungi", "p__Ascomycota", "c__Leotiomycetes", "o__Erysiphales", "f__Erysiphaceae", "g__Erysiphe", "s__Erysiphe sp"]}},{"id": "SH227806.06FU_HF947083_reps", "metadata": {"taxonomy": ["k__Fungi", "p__Ascomycota", "c__Dothideomycetes", "o__Pleosporales", "f__unidentified", "g__unidentified", "s__Pleosporales sp"]}},{"id": "SH237946.06FU_AB501148_refs", "metadata": {"taxonomy": ["k__Fungi", "p__Ascomycota", "c__Saccharomycetes", "o__Saccharomycetales", "f__Saccharomycodaceae", "g__Hanseniaspora", "s__Hanseniaspora thailandica"]}},{"id": "SH206999.06FU_JN545784_reps", "metadata": {"taxonomy": ["k__Fungi", "p__Ascomycota", "c__Dothideomycetes", "o__unidentified", "f__unidentified", "g__unidentified", "s__Dothideomycetes sp"]}},{"id": "SH205946.06FU_FJ153217_refs", "metadata": {"taxonomy": ["k__Fungi", "p__Ascomycota", "c__Saccharomycetes", "o__Saccharomycetales", "f__Saccharomycetaceae", "g__Lachancea", "s__Lachancea thermotolerans"]}},{"id": "SH206219.06FU_AY743636_refs", "metadata": {"taxonomy": ["k__Fungi", "p__Basidiomycota", "c__Incertae sedis", "o__Malasseziales", "f__Incertae sedis", "g__Malassezia", "s__Malassezia restricta"]}},{"id": "SH249851.06FU_KC343234_refs", "metadata": {"taxonomy": ["k__Fungi", "p__Ascomycota", "c__Sordariomycetes", "o__Diaporthales", "f__Diaporthaceae", "g__Diaporthe", "s__Diaporthe viticola"]}},{"id": "SH216152.06FU_AY607019_reps", "metadata": {"taxonomy": ["k__Fungi", "p__Ascomycota", "c__Dothideomycetes", "o__unidentified", "f__unidentified", "g__unidentified", "s__Dothideomycetes sp"]}},{"id": "SH206861.06FU_JX401393_reps", "metadata": {"taxonomy": ["k__Fungi", "p__Ascomycota", "c__Dothideomycetes", "o__Botryosphaeriales", "f__Botryosphaeriaceae", "g__unidentified", "s__Botryosphaeriaceae sp"]}},{"id": "SH196706.06FU_AY069996_reps", "metadata": {"taxonomy": ["k__Fungi", "p__Basidiomycota", "c__Microbotryomycetes", "o__Sporidiobolales", "f__unidentified", "g__unidentified", "s__Sporidiobolales sp"]}},{"id": "SH227169.06FU_HQ293217_reps", "metadata": {"taxonomy": ["k__Fungi", "p__Ascomycota", "c__unidentified", "o__unidentified", "f__unidentified", "g__unidentified", "s__Ascomycota sp"]}},{"id": "SH206993.06FU_HE998750_reps", "metadata": {"taxonomy": ["k__Fungi", "p__Ascomycota", "c__Dothideomycetes", "o__Pleosporales", "f__unidentified", "g__unidentified", "s__Pleosporales sp"]}},{"id": "SH230941.06FU_DQ249194_refs", "metadata": {"taxonomy": ["k__Fungi", "p__Ascomycota", "c__Saccharomycetes", "o__Saccharomycetales", "f__Incertae sedis", "g__Candida", "s__Candida norvegica"]}},{"id": "SH197939.06FU_EU707897_refs", "metadata": {"taxonomy": ["k__Fungi", "p__Ascomycota", "c__Dothideomycetes", "o__Capnodiales", "f__Mycosphaerellaceae", "g__Dissoconium", "s__Dissoconium proteae"]}},{"id": "SH309618.06FU_JX894205_refs", "metadata": {"taxonomy": ["k__Fungi", "p__Ascomycota", "c__Dothideomycetes", "o__Botryosphaeriales", "f__Botryosphaeriaceae", "g__Diplodia", "s__Diplodia quercivora"]}},{"id": "SH197545.06FU_AF149926_reps", "metadata": {"taxonomy": ["k__Fungi", "p__Ascomycota", "c__Dothideomycetes", "o__Pleosporales", "f__Pleosporaceae", "g__Epicoccum", "s__Epicoccum nigrum"]}},{"id": "SH222875.06FU_DQ490770_reps", "metadata": {"taxonomy": ["k__Fungi", "p__Ascomycota", "c__Dothideomycetes", "o__Pleosporales", "f__unidentified", "g__unidentified", "s__Pleosporales sp"]}},{"id": "SH224880.06FU_EF104175_reps", "metadata": {"taxonomy": ["k__Fungi", "p__Ascomycota", "c__Dothideomycetes", "o__Pleosporales", "f__Pleosporaceae", "g__Stemphylium", "s__Stemphylium sp T3784"]}},{"id": "SH212684.06FU_KF251271_reps", "metadata": {"taxonomy": ["k__Fungi", "p__Ascomycota", "c__Dothideomycetes", "o__Capnodiales", "f__Mycosphaerellaceae", "g__unidentified", "s__Mycosphaerellaceae sp"]}},{"id": "SH222309.06FU_JF449726_reps", "metadata": {"taxonomy": ["k__Fungi", "p__Ascomycota", "c__Dothideomycetes", "o__Incertae sedis", "f__Pseudeurotiaceae", "g__unidentified", "s__Pseudeurotiaceae sp"]}},{"id": "SH216151.06FU_AY607021_reps", "metadata": {"taxonomy": ["k__Fungi", "p__Ascomycota", "c__unidentified", "o__unidentified", "f__unidentified", "g__unidentified", "s__Ascomycota sp"]}},{"id": "SH229254.06FU_FR774115_reps", "metadata": {"taxonomy": ["k__Fungi", "p__Ascomycota", "c__Dothideomycetes", "o__Dothideales", "f__Dothioraceae", "g__Aureobasidium", "s__Aureobasidium sp"]}},{"id": "SH196961.06FU_AF444379_refs", "metadata": {"taxonomy": ["k__Fungi", "p__Basidiomycota", "c__Tremellomycetes", "o__Tremellales", "f__Incertae sedis", "g__Dioszegia", "s__Dioszegia hungarica"]}},{"id": "SH095957.06FU_AF410467_refs", "metadata": {"taxonomy": ["k__Fungi", "p__Basidiomycota", "c__Tremellomycetes", "o__Tremellales", "f__Incertae sedis", "g__Cryptococcus", "s__Cryptococcus curvatus"]}},{"id": "SH201313.06FU_DQ317622_refs", "metadata": {"taxonomy": ["k__Fungi", "p__Basidiomycota", "c__Exobasidiomycetes", "o__Microstromatales", "f__Quambalariaceae", "g__Quambalaria", "s__Quambalaria cyanescens"]}},{"id": "SH255286.06FU_GU237732_refs", "metadata": {"taxonomy": ["k__Fungi", "p__Ascomycota", "c__Dothideomycetes", "o__Pleosporales", "f__Incertae sedis", "g__Phoma", "s__Phoma huancayensis"]}},{"id": "SH217923.06FU_AY207328_reps", "metadata": {"taxonomy": ["k__Fungi", "p__Basidiomycota", "c__Agaricomycetes", "o__Russulales", "f__Stereaceae", "g__unidentified", "s__Stereaceae sp"]}},{"id": "SH219277.06FU_AY239215_refs", "metadata": {"taxonomy": ["k__Fungi", "p__Ascomycota", "c__Taphrinomycetes", "o__Taphrinales", "f__Taphrinaceae", "g__Lalaria", "s__Lalaria carpini"]}},{"id": "SH197941.06FU_EU041799_reps", "metadata": {"taxonomy": ["k__Fungi", "p__Ascomycota", "c__Dothideomycetes", "o__Capnodiales", "f__Mycosphaerellaceae", "g__Ramichloridium", "s__Ramichloridium indicum"]}},{"id": "SH224729.06FU_AY739765_reps", "metadata": {"taxonomy": ["k__Fungi", "p__Ascomycota", "c__Dothideomycetes", "o__Pleosporales", "f__Pleosporaceae", "g__Pyrenophora", "s__Pyrenophora teres"]}},{"id": "SH195710.06FU_HQ649905_reps", "metadata": {"taxonomy": ["k__Fungi", "p__Ascomycota", "c__unidentified", "o__unidentified", "f__unidentified", "g__unidentified", "s__Ascomycota sp"]}},{"id": "SH253828.06FU_EF679384_refs", "metadata": {"taxonomy": ["k__Fungi", "p__Ascomycota", "c__Dothideomycetes", "o__Capnodiales", "f__Davidiellaceae", "g__Cladosporium", "s__Cladosporium ramotenellum"]}},{"id": "SH223248.06FU_FJ872016_refs", "metadata": {"taxonomy": ["k__Fungi", "p__Ascomycota", "c__Saccharomycetes", "o__Saccharomycetales", "f__Incertae sedis", "g__Candida", "s__Candida parapsilosis"]}},{"id": "SH204908.06FU_AB295460_refs", "metadata": {"taxonomy": ["k__Fungi", "p__Ascomycota", "c__Leotiomycetes", "o__Erysiphales", "f__Erysiphaceae", "g__Erysiphe", "s__Erysiphe syringae"]}},{"id": "SH196959.06FU_AY562153_reps", "metadata": {"taxonomy": ["k__Fungi", "p__Basidiomycota", "c__Tremellomycetes", "o__Tremellales", "f__Incertae sedis", "g__Dioszegia", "s__Dioszegia buhagiarii"]}},{"id": "SH270933.06FU_AY236943_refs", "metadata": {"taxonomy": ["k__Fungi", "p__Ascomycota", "c__Dothideomycetes", "o__Botryosphaeriales", "f__Botryosphaeriaceae", "g__Neofusicoccum", "s__Neofusicoccum parvum"]}},{"id": "SH219275.06FU_AY239209_refs", "metadata": {"taxonomy": ["k__Fungi", "p__Ascomycota", "c__Taphrinomycetes", "o__Taphrinales", "f__Taphrinaceae", "g__Lalaria", "s__Lalaria inositophila"]}},{"id": "SH215664.06FU_FJ475732_refs", "metadata": {"taxonomy": ["k__Fungi", "p__Ascomycota", "c__Leotiomycetes", "o__Helotiales", "f__Dermateaceae", "g__unidentified", "s__uncultured Dermateaceae"]}},{"id": "SH240718.06FU_AB640844_reps", "metadata": {"taxonomy": ["k__Fungi", "p__Ascomycota", "c__Sordariomycetes", "o__Diaporthales", "f__Diaporthaceae", "g__Phomopsis", "s__Phomopsis sp HND_Bd2"]}},{"id": "SH206784.06FU_JX458092_reps", "metadata": {"taxonomy": ["k__Fungi", "p__Ascomycota", "c__Saccharomycetes", "o__Saccharomycetales", "f__Saccharomycetaceae", "g__Zygosaccharomyces", "s__Zygosaccharomyces parabailii"]}},{"id": "SH204913.06FU_AB252462_refs", "metadata": {"taxonomy": ["k__Fungi", "p__Ascomycota", "c__Leotiomycetes", "o__Erysiphales", "f__Erysiphaceae", "g__Erysiphe", "s__Erysiphe arcuata"]}},{"id": "SH256119.06FU_EF394854_refs", "metadata": {"taxonomy": ["k__Fungi", "p__Ascomycota", "c__Dothideomycetes", "o__Capnodiales", "f__Mycosphaerellaceae", "g__Uwebraunia", "s__Uwebraunia australiensis"]}},{"id": "SH217607.06FU_KC785560_reps", "metadata": {"taxonomy": ["k__Fungi", "p__Ascomycota", "c__Eurotiomycetes", "o__Chaetothyriales", "f__Herpotrichiellaceae", "g__Phaeococcomyces", "s__Phaeococcomyces sp"]}},{"id": "SH231456.06FU_HM123087_reps", "metadata": {"taxonomy": ["k__Fungi", "p__Ascomycota", "c__Dothideomycetes", "o__Dothideales", "f__Dothioraceae", "g__Pringsheimia", "s__Pringsheimia sp"]}},{"id": "SH285935.06FU_AF444577_refs", "metadata": {"taxonomy": ["k__Fungi", "p__Basidiomycota", "c__Microbotryomycetes", "o__Sporidiobolales", "f__Incertae sedis", "g__Sporobolomyces", "s__Sporobolomyces coprosmae"]}},{"id": "SH213924.06FU_JN544523_reps", "metadata": {"taxonomy": ["k__Fungi", "p__Basidiomycota", "c__Agaricomycetes", "o__Atheliales", "f__Atheliaceae", "g__unidentified", "s__Atheliaceae sp"]}},{"id": "SH196545.06FU_FN860026_reps", "metadata": {"taxonomy": ["k__Fungi", "p__Ascomycota", "c__Dothideomycetes", "o__Hysteriales", "f__Gloniaceae", "g__Cenococcum", "s__Cenococcum sp"]}},{"id": "SH255308.06FU_GU237814_refs", "metadata": {"taxonomy": ["k__Fungi", "p__Ascomycota", "c__Dothideomycetes", "o__Pleosporales", "f__Incertae sedis", "g__Phoma", "s__Phoma pereupyrena"]}},{"id": "SH239468.06FU_KC920876_reps", "metadata": {"taxonomy": ["k__Fungi", "p__Ascomycota", "c__Saccharomycetes", "o__Saccharomycetales", "f__Incertae sedis", "g__Candida", "s__Candida sp"]}},{"id": "SH213690.06FU_JN942657_refs", "metadata": {"taxonomy": ["k__Fungi", "p__Ascomycota", "c__Saccharomycetes", "o__Saccharomycetales", "f__Incertae sedis", "g__Debaryomyces", "s__Debaryomyces prosopidis"]}},{"id": "SH228919.06FU_FJ573105_reps", "metadata": {"taxonomy": ["k__Fungi", "p__Basidiomycota", "c__Microbotryomycetes", "o__Sporidiobolales", "f__Incertae sedis", "g__unidentified", "s__Sporidiobolales sp"]}},{"id": "SH198057.06FU_HQ875391_refs", "metadata": {"taxonomy": ["k__Fungi", "p__Basidiomycota", "c__Tremellomycetes", "o__Filobasidiales", "f__Filobasidiaceae", "g__Cryptococcus", "s__Cryptococcus heimaeyensis"]}},{"id": "SH227423.06FU_KF290956_reps", "metadata": {"taxonomy": ["k__Fungi", "p__Ascomycota", "c__Dothideomycetes", "o__Pleosporales", "f__Incertae sedis", "g__Leptosphaerulina", "s__Leptosphaerulina chartarum"]}},{"id": "SH223682.06FU_AF444537_refs", "metadata": {"taxonomy": ["k__Fungi", "p__Basidiomycota", "c__Microbotryomycetes", "o__Sporidiobolales", "f__Incertae sedis", "g__Rhodotorula", "s__Rhodotorula nothofagi"]}},{"id": "SH211009.06FU_GQ996129_reps", "metadata": {"taxonomy": ["k__Fungi", "p__Ascomycota", "c__Taphrinomycetes", "o__Taphrinales", "f__Taphrinaceae", "g__Taphrina", "s__Taphrina sp"]}},{"id": "SH270548.06FU_FJ150895_refs", "metadata": {"taxonomy": ["k__Fungi", "p__Ascomycota", "c__Dothideomycetes", "o__Dothideales", "f__Dothioraceae", "g__Aureobasidium", "s__Aureobasidium pullulans var. subglaciale"]}},{"id": "SH212911.06FU_GU054260_reps", "metadata": {"taxonomy": ["k__Fungi", "p__Basidiomycota", "c__Agaricomycetes", "o__Corticiales", "f__Corticiaceae", "g__Vuilleminia", "s__Vuilleminia sp"]}},{"id": "SH228428.06FU_AY854976_reps", "metadata": {"taxonomy": ["k__Fungi", "p__Basidiomycota", "c__Exobasidiomycetes", "o__unidentified", "f__unidentified", "g__unidentified", "s__Exobasidiomycetes sp"]}},{"id": "SH304072.06FU_JN899319_refs", "metadata": {"taxonomy": ["k__Fungi", "p__Ascomycota", "c__Eurotiomycetes", "o__Eurotiales", "f__Trichocomaceae", "g__Talaromyces", "s__Talaromyces calidicanius"]}},{"id": "SH197113.06FU_EU266559_reps", "metadata": {"taxonomy": ["k__Fungi", "p__Basidiomycota", "c__Tremellomycetes", "o__Tremellales", "f__Incertae sedis", "g__Cryptococcus", "s__Cryptococcus dimennae"]}},{"id": "SH313229.06FU_AY373934_refs", "metadata": {"taxonomy": ["k__Fungi", "p__Ascomycota", "c__Eurotiomycetes", "o__Eurotiales", "f__Trichocomaceae", "g__Penicillium", "s__Penicillium thomii"]}},{"id": "SH219359.06FU_AM176645_reps", "metadata": {"taxonomy": ["k__Fungi", "p__Basidiomycota", "c__Tremellomycetes", "o__unidentified", "f__unidentified", "g__unidentified", "s__Tremellomycetes sp"]}},{"id": "SH231447.06FU_AY604526_refs", "metadata": {"taxonomy": ["k__Fungi", "p__Ascomycota", "c__Dothideomycetes", "o__Dothideales", "f__Dothideaceae", "g__Endoconidioma", "s__Endoconidioma populi"]}},{"id": "SH224892.06FU_GQ395365_reps", "metadata": {"taxonomy": ["k__Fungi", "p__Ascomycota", "c__Dothideomycetes", "o__Pleosporales", "f__Pleosporaceae", "g__Stemphylium", "s__Stemphylium drummondii"]}},{"id": "SH210439.06FU_JN578610_reps", "metadata": {"taxonomy": ["k__Fungi", "p__Ascomycota", "c__unidentified", "o__unidentified", "f__unidentified", "g__unidentified", "s__Ascomycota sp"]}},{"id": "SH220977.06FU_GU055656_reps", "metadata": {"taxonomy": ["k__Fungi", "p__Ascomycota", "c__Sordariomycetes", "o__Hypocreales", "f__Incertae sedis", "g__Acremonium", "s__Acremonium sp"]}},{"id": "SH233952.06FU_GU054257_reps", "metadata": {"taxonomy": ["k__Fungi", "p__Ascomycota", "c__Dothideomycetes", "o__Pleosporales", "f__Incertae sedis", "g__Ascochyta", "s__Ascochyta sp"]}},{"id": "SH120283.06FU_AF444437_refs", "metadata": {"taxonomy": ["k__Fungi", "p__Basidiomycota", "c__Tremellomycetes", "o__Trichosporonales", "f__Trichosporonaceae", "g__Trichosporon", "s__Trichosporon jirovecii"]}},{"id": "SH219457.06FU_AB587028_refs", "metadata": {"taxonomy": ["k__Fungi", "p__Ascomycota", "c__Sordariomycetes", "o__Hypocreales", "f__Nectriaceae", "g__Fusarium", "s__Fusarium tricinctum"]}},{"id": "SH206989.06FU_KF251174_reps", "metadata": {"taxonomy": ["k__Fungi", "p__Ascomycota", "c__Dothideomycetes", "o__Pleosporales", "f__Phaeosphaeriaceae", "g__unidentified", "s__Phaeosphaeriaceae sp"]}},{"id": "SH219325.06FU_JX042766_reps", "metadata": {"taxonomy": ["k__Fungi", "p__Basidiomycota", "c__Incertae sedis", "o__Malasseziales", "f__unidentified", "g__unidentified", "s__Malasseziales sp"]}},{"id": "SH127484.06FU_FJ839608_refs", "metadata": {"taxonomy": ["k__Fungi", "p__Ascomycota", "c__Dothideomycetes", "o__Pleosporales", "f__Pleosporaceae", "g__Chalastospora", "s__Chalastospora ellipsoidea"]}},{"id": "SH216503.06FU_AF444373_refs", "metadata": {"taxonomy": ["k__Fungi", "p__Basidiomycota", "c__Tremellomycetes", "o__Filobasidiales", "f__Filobasidiaceae", "g__Cryptococcus", "s__Cryptococcus wieringae"]}},{"id": "SH224898.06FU_AJ437295_reps", "metadata": {"taxonomy": ["k__Fungi", "p__Ascomycota", "c__Dothideomycetes", "o__Pleosporales", "f__Pleosporaceae", "g__Alternaria", "s__Alternaria alternata"]}},{"id": "SH216500.06FU_AF190007_refs", "metadata": {"taxonomy": ["k__Fungi", "p__Basidiomycota", "c__Tremellomycetes", "o__Filobasidiales", "f__Filobasidiaceae", "g__Filobasidium", "s__Filobasidium floriforme"]}},{"id": "SH190175.06FU_KF148608_reps", "metadata": {"taxonomy": ["k__Fungi", "p__Ascomycota", "c__Leotiomycetes", "o__Helotiales", "f__Sclerotiniaceae", "g__Sclerotinia", "s__Sclerotinia sclerotiorum"]}},{"id": "SH234598.06FU_KC492568_reps", "metadata": {"taxonomy": ["k__Fungi", "p__Basidiomycota", "c__Agaricomycetes", "o__Russulales", "f__Peniophoraceae", "g__Peniophora", "s__Peniophora sp"]}},{"id": "SH196714.06FU_JF911748_reps", "metadata": {"taxonomy": ["k__Fungi", "p__Basidiomycota", "c__Microbotryomycetes", "o__Sporidiobolales", "f__Incertae sedis", "g__Sporobolomyces", "s__Sporobolomyces roseus"]}},{"id": "SH221994.06FU_GQ153013_reps", "metadata": {"taxonomy": ["k__Fungi", "p__Ascomycota", "c__Eurotiomycetes", "o__Chaetothyriales", "f__Herpotrichiellaceae", "g__Phaeomoniella", "s__Phaeomoniella sp DC2099"]}},{"id": "SH195038.06FU_AY971698_reps", "metadata": {"taxonomy": ["k__Fungi", "p__Ascomycota", "c__Dothideomycetes", "o__Capnodiales", "f__Teratosphaeriaceae", "g__unidentified", "s__Teratosphaeriaceae sp"]}},{"id": "SH194731.06FU_JF514346_reps", "metadata": {"taxonomy": ["k__Fungi", "p__Ascomycota", "c__Sordariomycetes", "o__Diaporthales", "f__Diaporthaceae", "g__unidentified", "s__Diaporthaceae sp"]}},{"id": "SH197882.06FU_HQ607821_reps", "metadata": {"taxonomy": ["k__Fungi", "p__Ascomycota", "c__Sordariomycetes", "o__Hypocreales", "f__unidentified", "g__unidentified", "s__Hypocreales sp"]}},{"id": "SH312806.06FU_AY213672_refs", "metadata": {"taxonomy": ["k__Fungi", "p__Ascomycota", "c__Eurotiomycetes", "o__Eurotiales", "f__Trichocomaceae", "g__Penicillium", "s__Penicillium commune"]}},{"id": "SH217746.06FU_HQ157935_reps", "metadata": {"taxonomy": ["k__Fungi", "p__Ascomycota", "c__Dothideomycetes", "o__Incertae sedis", "f__Myxotrichaceae", "g__Oidiodendron", "s__Oidiodendron sp GK_2010"]}},{"id": "SH232520.06FU_GU731554_reps", "metadata": {"taxonomy": ["k__Fungi", "p__Basidiomycota", "c__Agaricomycetes", "o__Polyporales", "f__Ganodermataceae", "g__Ganoderma", "s__Ganoderma applanatum"]}},{"id": "SH230453.06FU_FR863589_reps", "metadata": {"taxonomy": ["k__Fungi", "p__Ascomycota", "c__Dothideomycetes", "o__Pleosporales", "f__Pleosporaceae", "g__Alternaria", "s__Alternaria alternata"]}},{"id": "SH093669.06FU_DQ780364_refs", "metadata": {"taxonomy": ["k__Fungi", "p__Ascomycota", "c__Dothideomycetes", "o__Capnodiales", "f__Davidiellaceae", "g__Cladosporium", "s__Cladosporium halotolerans"]}},{"id": "SH089794.06FU_AY484912_refs", "metadata": {"taxonomy": ["k__Fungi", "p__Ascomycota", "c__Eurotiomycetes", "o__Eurotiales", "f__Trichocomaceae", "g__Penicillium", "s__Penicillium brevicompactum"]}},{"id": "SH196686.06FU_KC785559_reps", "metadata": {"taxonomy": ["k__Fungi", "p__Ascomycota", "c__Dothideomycetes", "o__unidentified", "f__unidentified", "g__unidentified", "s__Dothideomycetes sp"]}},{"id": "SH231237.06FU_KF251148_reps", "metadata": {"taxonomy": ["k__Fungi", "p__Ascomycota", "c__unidentified", "o__unidentified", "f__unidentified", "g__unidentified", "s__Ascomycota sp"]}},{"id": "SH207006.06FU_KF251199_reps", "metadata": {"taxonomy": ["k__Fungi", "p__Ascomycota", "c__Dothideomycetes", "o__Pleosporales", "f__Phaeosphaeriaceae", "g__Phaeosphaeriopsis", "s__Phaeosphaeriopsis glaucopunctata"]}},{"id": "SH241129.06FU_HE962592_reps", "metadata": {"taxonomy": ["k__Fungi", "p__Ascomycota", "c__unidentified", "o__unidentified", "f__unidentified", "g__unidentified", "s__Ascomycota sp"]}},{"id": "SH213920.06FU_GU550117_reps", "metadata": {"taxonomy": ["k__Fungi", "p__Basidiomycota", "c__Agaricomycetes", "o__Atheliales", "f__Atheliaceae", "g__Tylospora", "s__Tylospora fibrillosa"]}},{"id": "SH224728.06FU_AY739767_reps", "metadata": {"taxonomy": ["k__Fungi", "p__Ascomycota", "c__Dothideomycetes", "o__Pleosporales", "f__Pleosporaceae", "g__unidentified", "s__Pleosporaceae sp"]}},{"id": "SH224795.06FU_DQ489291_reps", "metadata": {"taxonomy": ["k__Fungi", "p__Ascomycota", "c__Dothideomycetes", "o__Pleosporales", "f__Pleosporaceae", "g__unidentified", "s__Pleosporaceae sp"]}},{"id": "SH215422.06FU_AF383957_reps", "metadata": {"taxonomy": ["k__Fungi", "p__Ascomycota", "c__unidentified", "o__unidentified", "f__unidentified", "g__unidentified", "s__Ascomycota sp"]}},{"id": "SH227803.06FU_FJ820772_reps", "metadata": {"taxonomy": ["k__Fungi", "p__Ascomycota", "c__Dothideomycetes", "o__Pleosporales", "f__Phaeosphaeriaceae", "g__Phaeosphaeria", "s__Phaeosphaeria sp"]}},{"id": "SH253768.06FU_DQ780343_refs", "metadata": {"taxonomy": ["k__Fungi", "p__Ascomycota", "c__Dothideomycetes", "o__Capnodiales", "f__Davidiellaceae", "g__Cladosporium", "s__Cladosporium sphaerospermum"]}},{"id": "SH227033.06FU_AF163055_reps", "metadata": {"taxonomy": ["k__Fungi", "p__Ascomycota", "c__Dothideomycetes", "o__Pleosporales", "f__Pleosporaceae", "g__Pyrenophora", "s__Pyrenophora chaetomioides"]}},{"id": "SH299978.06FU_AF444490_refs", "metadata": {"taxonomy": ["k__Fungi", "p__Basidiomycota", "c__Microbotryomycetes", "o__Incertae sedis", "f__Incertae sedis", "g__Curvibasidium", "s__Curvibasidium cygneicollum"]}},{"id": "SH199294.06FU_UDB016257_refs", "metadata": {"taxonomy": ["k__Fungi", "p__Basidiomycota", "c__Agaricomycetes", "o__Agaricales", "f__Mycenaceae", "g__Mycena", "s__Mycena speirea"]}},{"id": "SH235173.06FU_KF206433_reps", "metadata": {"taxonomy": ["k__Fungi", "p__Ascomycota", "c__Sordariomycetes", "o__Hypocreales", "f__Nectriaceae", "g__unidentified", "s__Nectriaceae sp"]}},{"id": "SH197127.06FU_DQ069012_reps", "metadata": {"taxonomy": ["k__Fungi", "p__Ascomycota", "c__Archaeorhizomycetes", "o__Archaeorhizomycetales", "f__Archaeorhizomycetaceae", "g__Archaeorhizomyces", "s__Archaeorhizomyces sp"]}},{"id": "SH191099.06FU_AY188359_reps", "metadata": {"taxonomy": ["k__Fungi", "p__Ascomycota", "c__unidentified", "o__unidentified", "f__unidentified", "g__unidentified", "s__Ascomycota sp"]}},{"id": "SH221745.06FU_KF245432_reps", "metadata": {"taxonomy": ["k__Fungi", "p__Ascomycota", "c__Sordariomycetes", "o__Sordariales", "f__Chaetomiaceae", "g__Chaetomium", "s__Chaetomium aureum"]}},{"id": "SH217745.06FU_AF062789_refs", "metadata": {"taxonomy": ["k__Fungi", "p__Ascomycota", "c__Dothideomycetes", "o__Incertae sedis", "f__Myxotrichaceae", "g__Oidiodendron", "s__Oidiodendron chlamydosporicum"]}},{"id": "SH353195.06FU_DQ119135_refs", "metadata": {"taxonomy": ["k__Fungi", "p__Basidiomycota", "c__Exobasidiomycetes", "o__Microstromatales", "f__Quambalariaceae", "g__Quambalaria", "s__Quambalaria cyanescens"]}},{"id": "SH236766.06FU_FJ820738_reps", "metadata": {"taxonomy": ["k__Fungi", "p__Ascomycota", "c__Eurotiomycetes", "o__Chaetothyriales", "f__unidentified", "g__unidentified", "s__Chaetothyriales sp"]}},{"id": "SH194785.06FU_JX438623_reps", "metadata": {"taxonomy": ["k__Fungi", "p__Ascomycota", "c__Sordariomycetes", "o__Diaporthales", "f__Valsaceae", "g__Cytospora", "s__Cytospora magnoliae"]}},{"id": "SH230059.06FU_DQ835994_reps", "metadata": {"taxonomy": ["k__Fungi", "p__Basidiomycota", "c__Exobasidiomycetes", "o__unidentified", "f__unidentified", "g__unidentified", "s__Exobasidiomycetes sp"]}},{"id": "SH256099.06FU_AF173309_refs", "metadata": {"taxonomy": ["k__Fungi", "p__Ascomycota", "c__Dothideomycetes", "o__Capnodiales", "f__Mycosphaerellaceae", "g__Uwebraunia", "s__Uwebraunia dekkeri"]}},{"id": "SH233607.06FU_JX624282_reps", "metadata": {"taxonomy": ["k__Fungi", "p__Ascomycota", "c__Dothideomycetes", "o__Pleosporales", "f__Leptosphaeriaceae", "g__Coniothyrium", "s__Coniothyrium sp JK27"]}},{"id": "SH234592.06FU_DQ350127_reps", "metadata": {"taxonomy": ["k__Fungi", "p__Basidiomycota", "c__Agaricomycetes", "o__Russulales", "f__unidentified", "g__unidentified", "s__Russulales sp"]}},{"id": "SH216776.06FU_AY553844_refs", "metadata": {"taxonomy": ["k__Fungi", "p__Ascomycota", "c__Saccharomycetes", "o__Saccharomycetales", "f__Incertae sedis", "g__Candida", "s__Candida smithsonii"]}},{"id": "SH241334.06FU_KC515359_reps", "metadata": {"taxonomy": ["k__Fungi", "p__Ascomycota", "c__Saccharomycetes", "o__Saccharomycetales", "f__Saccharomycetaceae", "g__Saccharomyces", "s__Saccharomyces cerevisiae"]}},{"id": "SH094605.06FU_GU237797_refs", "metadata": {"taxonomy": ["k__Fungi", "p__Ascomycota", "c__Dothideomycetes", "o__Pleosporales", "f__Incertae sedis", "g__Phoma", "s__Phoma crystallifera"]}},{"id": "SH218646.06FU_EU795706_reps", "metadata": {"taxonomy": ["k__Fungi", "p__Ascomycota", "c__Eurotiomycetes", "o__Eurotiales", "f__Trichocomaceae", "g__Penicillium", "s__Penicillium ramulosum"]}},{"id": "SH196231.06FU_AY805638_reps", "metadata": {"taxonomy": ["k__Fungi", "p__Ascomycota", "c__unidentified", "o__unidentified", "f__unidentified", "g__unidentified", "s__Ascomycota sp"]}},{"id": "SH206630.06FU_EF159392_reps", "metadata": {"taxonomy": ["k__Fungi", "p__Ascomycota", "c__Dothideomycetes", "o__Dothideales", "f__Dothioraceae", "g__Aureobasidium", "s__Aureobasidium sp"]}},{"id": "SH238486.06FU_AY961403_reps", "metadata": {"taxonomy": ["k__Fungi", "p__Ascomycota", "c__Sordariomycetes", "o__Diaporthales", "f__unidentified", "g__unidentified", "s__Diaporthales sp"]}},{"id": "SH213707.06FU_KC008975_reps", "metadata": {"taxonomy": ["k__Fungi", "p__Ascomycota", "c__Saccharomycetes", "o__Saccharomycetales", "f__unidentified", "g__unidentified", "s__Saccharomycetales sp"]}},{"id": "SH228439.06FU_FJ820707_reps", "metadata": {"taxonomy": ["k__Fungi", "p__Basidiomycota", "c__Exobasidiomycetes", "o__Entylomatales", "f__unidentified", "g__unidentified", "s__Entylomatales sp"]}},{"id": "SH223799.06FU_HQ166445_reps", "metadata": {"taxonomy": ["k__Fungi", "p__Ascomycota", "c__Dothideomycetes", "o__unidentified", "f__unidentified", "g__unidentified", "s__Dothideomycetes sp"]}},{"id": "SH210428.06FU_AB594794_reps", "metadata": {"taxonomy": ["k__Fungi", "p__Ascomycota", "c__Sordariomycetes", "o__Xylariales", "f__Amphisphaeriaceae", "g__unidentified", "s__Amphisphaeriaceae sp"]}},{"id": "SH240067.06FU_EF419930_reps", "metadata": {"taxonomy": ["k__Fungi", "p__Ascomycota", "c__Dothideomycetes", "o__Pleosporales", "f__Leptosphaeriaceae", "g__Coniothyrium", "s__Coniothyrium sp"]}},{"id": "SH234350.06FU_AF444662_refs", "metadata": {"taxonomy": ["k__Fungi", "p__Basidiomycota", "c__Tremellomycetes", "o__Tremellales", "f__Incertae sedis", "g__Bulleromyces", "s__Bulleromyces albus"]}},{"id": "SH224810.06FU_HQ649989_reps", "metadata": {"taxonomy": ["k__Fungi", "p__Ascomycota", "c__Dothideomycetes", "o__Pleosporales", "f__Pleosporaceae", "g__Dendryphiella", "s__Dendryphiella arenaria"]}},{"id": "SH230942.06FU_KF057528_reps", "metadata": {"taxonomy": ["k__Fungi", "p__Ascomycota", "c__Saccharomycetes", "o__Saccharomycetales", "f__Incertae sedis", "g__Candida", "s__Candida norvegica"]}},{"id": "SH117961.06FU_EF568003_refs", "metadata": {"taxonomy": ["k__Fungi", "p__Ascomycota", "c__Saccharomycetes", "o__Saccharomycetales", "f__Debaryomycetaceae", "g__Meyerozyma", "s__Meyerozyma guilliermondii"]}},{"id": "SH191391.06FU_HQ650734_reps", "metadata": {"taxonomy": ["k__Fungi", "p__Basidiomycota", "c__Agaricomycetes", "o__Russulales", "f__Russulaceae", "g__Lactarius", "s__Lactarius rufus"]}},{"id": "SH220593.06FU_HM146888_reps", "metadata": {"taxonomy": ["k__Fungi", "p__Basidiomycota", "c__Agaricomycetes", "o__Atheliales", "f__Atheliaceae", "g__Tylospora", "s__Tylospora sp"]}},{"id": "SH189904.06FU_GU721215_reps", "metadata": {"taxonomy": ["k__Fungi", "p__unidentified", "c__unidentified", "o__unidentified", "f__unidentified", "g__unidentified", "s__Fungi sp"]}},{"id": "SH225847.06FU_L37406_refs", "metadata": {"taxonomy": ["k__Fungi", "p__Ascomycota", "c__Eurotiomycetes", "o__Eurotiales", "f__Trichocomaceae", "g__Talaromyces", "s__Talaromyces marneffei"]}},{"id": "SH234600.06FU_FJ820603_reps", "metadata": {"taxonomy": ["k__Fungi", "p__Basidiomycota", "c__Agaricomycetes", "o__Russulales", "f__Peniophoraceae", "g__unidentified", "s__Peniophoraceae sp"]}},{"id": "SH216625.06FU_UDB015176_refs", "metadata": {"taxonomy": ["k__Fungi", "p__Basidiomycota", "c__Agaricomycetes", "o__Agaricales", "f__Amanitaceae", "g__Amanita", "s__Amanita fulva"]}},{"id": "SH231448.06FU_AY220610_refs", "metadata": {"taxonomy": ["k__Fungi", "p__Ascomycota", "c__Dothideomycetes", "o__Incertae sedis", "f__Incertae sedis", "g__Scleroconidioma", "s__Scleroconidioma sphagnicola"]}},{"id": "SH230061.06FU_AB025688_reps", "metadata": {"taxonomy": ["k__Fungi", "p__Basidiomycota", "c__Exobasidiomycetes", "o__Incertae sedis", "f__Incertae sedis", "g__Tilletiopsis", "s__Tilletiopsis washingtonensis"]}},{"id": "SH190404.06FU_GU291271_refs", "metadata": {"taxonomy": ["k__Fungi", "p__Basidiomycota", "c__Incertae sedis", "o__Malasseziales", "f__Incertae sedis", "g__Malassezia", "s__Malassezia globosa"]}},{"id": "SH231446.06FU_AY805563_reps", "metadata": {"taxonomy": ["k__Fungi", "p__Ascomycota", "c__Dothideomycetes", "o__Dothideales", "f__Dothioraceae", "g__unidentified", "s__Dothioraceae sp"]}},{"id": "SH320699.06FU_GQ923865_refs", "metadata": {"taxonomy": ["k__Fungi", "p__Ascomycota", "c__Dothideomycetes", "o__Botryosphaeriales", "f__Botryosphaeriaceae", "g__Diplodia", "s__Diplodia malorum"]}},{"id": "SH198056.06FU_AJ581050_refs", "metadata": {"taxonomy": ["k__Fungi", "p__Basidiomycota", "c__Tremellomycetes", "o__Tremellales", "f__Incertae sedis", "g__Cryptococcus", "s__Cryptococcus sp"]}},{"id": "SH221802.06FU_UDB000676_reps", "metadata": {"taxonomy": ["k__Fungi", "p__Basidiomycota", "c__Agaricomycetes", "o__Agaricales", "f__Cortinariaceae", "g__Cortinarius", "s__Cortinarius lux-nymphae"]}},{"id": "SH219360.06FU_EU200782_refs", "metadata": {"taxonomy": ["k__Fungi", "p__Basidiomycota", "c__Tremellomycetes", "o__Filobasidiales", "f__Filobasidiaceae", "g__Cryptococcus", "s__Cryptococcus terrestris"]}},{"id": "SH238384.06FU_EU336986_reps", "metadata": {"taxonomy": ["k__Fungi", "p__Ascomycota", "c__Sordariomycetes", "o__Hypocreales", "f__Nectriaceae", "g__Fusarium", "s__Fusarium sp LD_11"]}},{"id": "SH218102.06FU_AY743632_refs", "metadata": {"taxonomy": ["k__Fungi", "p__Basidiomycota", "c__Incertae sedis", "o__Malasseziales", "f__Incertae sedis", "g__Malassezia", "s__Malassezia sympodialis"]}},{"id": "SH212234.06FU_KC157702_reps", "metadata": {"taxonomy": ["k__Fungi", "p__Ascomycota", "c__Eurotiomycetes", "o__Eurotiales", "f__Trichocomaceae", "g__unidentified", "s__Trichocomaceae sp"]}},{"id": "SH126619.06FU_EU295650_refs", "metadata": {"taxonomy": ["k__Fungi", "p__Ascomycota", "c__Dothideomycetes", "o__Pleosporales", "f__Montagnulaceae", "g__Paraconiothyrium", "s__Paraconiothyrium africanum"]}},{"id": "SH263232.06FU_GU237888_refs", "metadata": {"taxonomy": ["k__Fungi", "p__Ascomycota", "c__Dothideomycetes", "o__Pleosporales", "f__Incertae sedis", "g__Phoma", "s__Phoma plurivora"]}},{"id": "SH238406.06FU_EF568083_refs", "metadata": {"taxonomy": ["k__Fungi", "p__Ascomycota", "c__Saccharomycetes", "o__Saccharomycetales", "f__Saccharomycetaceae", "g__Torulaspora", "s__Torulaspora delbrueckii"]}},{"id": "SH223364.06FU_EF363150_reps", "metadata": {"taxonomy": ["k__Fungi", "p__Basidiomycota", "c__Tremellomycetes", "o__Tremellales", "f__Incertae sedis", "g__Cryptococcus", "s__Cryptococcus aff amylolyticus AS 22501"]}},{"id": "SH218120.06FU_UDB008222_reps", "metadata": {"taxonomy": ["k__Fungi", "p__Basidiomycota", "c__Agaricomycetes", "o__Trechisporales", "f__Hydnodontaceae", "g__Trechispora", "s__Trechispora sp"]}},{"id": "SH191575.06FU_AY214439_refs", "metadata": {"taxonomy": ["k__Fungi", "p__Ascomycota", "c__Sordariomycetes", "o__Hypocreales", "f__Incertae sedis", "g__Sarocladium", "s__Sarocladium strictum"]}},{"id": "SH204063.06FU_JX407297_reps", "metadata": {"taxonomy": ["k__Fungi", "p__Basidiomycota", "c__Agaricomycetes", "o__Agaricales", "f__Cortinariaceae", "g__Cortinarius", "s__Cortinarius anisochrous"]}},{"id": "SH204912.06FU_JQ065614_reps", "metadata": {"taxonomy": ["k__Fungi", "p__Ascomycota", "c__Leotiomycetes", "o__Erysiphales", "f__Erysiphaceae", "g__Erysiphe", "s__Erysiphe alphitoides"]}},{"id": "SH228816.06FU_KF318784_reps", "metadata": {"taxonomy": ["k__Fungi", "p__Ascomycota", "c__Leotiomycetes", "o__Helotiales", "f__Incertae sedis", "g__Scytalidium", "s__Scytalidium sp"]}},{"id": "SH224124.06FU_EU295639_refs", "metadata": {"taxonomy": ["k__Fungi", "p__Ascomycota", "c__Dothideomycetes", "o__Pleosporales", "f__Montagnulaceae", "g__Paraconiothyrium", "s__Paraconiothyrium variabile"]}},{"id": "SH220690.06FU_AY853187_reps", "metadata": {"taxonomy": ["k__Fungi", "p__Ascomycota", "c__Dothideomycetes", "o__Capnodiales", "f__Mycosphaerellaceae", "g__unidentified", "s__Mycosphaerellaceae sp"]}},{"id": "SH239946.06FU_FJ005103_reps", "metadata": {"taxonomy": ["k__Fungi", "p__Ascomycota", "c__Leotiomycetes", "o__Helotiales", "f__Helotiaceae", "g__Crocicreas", "s__Crocicreas cyathoideum var. cyathoideum"]}},{"id": "SH197146.06FU_DQ481983_reps", "metadata": {"taxonomy": ["k__Fungi", "p__Ascomycota", "c__Archaeorhizomycetes", "o__Archaeorhizomycetales", "f__Archaeorhizomycetaceae", "g__Archaeorhizomyces", "s__Archaeorhizomyces sp"]}},{"id": "SH234295.06FU_AY354240_reps", "metadata": {"taxonomy": ["k__Fungi", "p__Ascomycota", "c__Eurotiomycetes", "o__Eurotiales", "f__Trichocomaceae", "g__unidentified", "s__Trichocomaceae sp"]}},{"id": "SH214913.06FU_AB353274_reps", "metadata": {"taxonomy": ["k__Fungi", "p__Ascomycota", "c__Taphrinomycetes", "o__Taphrinales", "f__Taphrinaceae", "g__Taphrina", "s__Taphrina wiesneri"]}},{"id": "SH224125.06FU_JX967120_reps", "metadata": {"taxonomy": ["k__Fungi", "p__Ascomycota", "c__unidentified", "o__unidentified", "f__unidentified", "g__unidentified", "s__Ascomycota sp"]}},{"id": "SH216504.06FU_AF444349_refs", "metadata": {"taxonomy": ["k__Fungi", "p__Basidiomycota", "c__Tremellomycetes", "o__Filobasidiales", "f__Filobasidiaceae", "g__Cryptococcus", "s__Cryptococcus oeirensis"]}},{"id": "SH206222.06FU_FR682278_reps", "metadata": {"taxonomy": ["k__Fungi", "p__Basidiomycota", "c__Incertae sedis", "o__Malasseziales", "f__unidentified", "g__unidentified", "s__Malasseziales sp"]}},{"id": "SH233651.06FU_HM055488_reps", "metadata": {"taxonomy": ["k__Fungi", "p__Ascomycota", "c__Eurotiomycetes", "o__Eurotiales", "f__Trichocomaceae", "g__Aspergillus", "s__Aspergillus aculeatus"]}},{"id": "SH198257.06FU_AY354270_reps", "metadata": {"taxonomy": ["k__Fungi", "p__Ascomycota", "c__Sordariomycetes", "o__Hypocreales", "f__Hypocreaceae", "g__unidentified", "s__Hypocreaceae sp"]}},{"id": "SH217039.06FU_HE649948_refs", "metadata": {"taxonomy": ["k__Fungi", "p__Basidiomycota", "c__Agaricomycetes", "o__Agaricales", "f__Lyophyllaceae", "g__Ossicaulis", "s__Ossicaulis lignatilis"]}},{"id": "SH214041.06FU_KF459962_reps", "metadata": {"taxonomy": ["k__Fungi", "p__Ascomycota", "c__unidentified", "o__unidentified", "f__unidentified", "g__unidentified", "s__Ascomycota sp"]}},{"id": "SH232271.06FU_AY598849_reps", "metadata": {"taxonomy": ["k__Fungi", "p__Ascomycota", "c__Dothideomycetes", "o__Capnodiales", "f__Schizothyriaceae", "g__unidentified", "s__Schizothyriaceae sp"]}},{"id": "SH239324.06FU_AB030352_refs", "metadata": {"taxonomy": ["k__Fungi", "p__Basidiomycota", "c__Cystobasidiomycetes", "o__Erythrobasidiales", "f__Incertae sedis", "g__Erythrobasidium", "s__Erythrobasidium hasegawianum"]}},{"id": "SH120281.06FU_AY143557_refs", "metadata": {"taxonomy": ["k__Fungi", "p__Basidiomycota", "c__Tremellomycetes", "o__Trichosporonales", "f__Trichosporonaceae", "g__Trichosporon", "s__Trichosporon dermatis"]}},{"id": "SH276626.06FU_AJ888389_refs", "metadata": {"taxonomy": ["k__Fungi", "p__Ascomycota", "c__Sordariomycetes", "o__Microascales", "f__Microascaceae", "g__Scedosporium", "s__Scedosporium dehoogii"]}},{"id": "SH224817.06FU_JX982386_reps", "metadata": {"taxonomy": ["k__Fungi", "p__Ascomycota", "c__Dothideomycetes", "o__Pleosporales", "f__Pleosporaceae", "g__unidentified", "s__Pleosporaceae sp"]}},{"id": "SH234063.06FU_EF042103_reps", "metadata": {"taxonomy": ["k__Fungi", "p__Ascomycota", "c__Sordariomycetes", "o__Hypocreales", "f__Incertae sedis", "g__Acremonium", "s__Acremonium sp CBS 115996"]}},{"id": "SH205712.06FU_DQ317630_reps", "metadata": {"taxonomy": ["k__Fungi", "p__Basidiomycota", "c__Microbotryomycetes", "o__Sporidiobolales", "f__Incertae sedis", "g__Rhodotorula", "s__Rhodotorula phylloplana"]}},{"id": "SH103947.06FU_FJ629352_refs", "metadata": {"taxonomy": ["k__Fungi", "p__Ascomycota", "c__Eurotiomycetes", "o__Eurotiales", "f__Trichocomaceae", "g__Aspergillus", "s__Aspergillus piperis"]}},{"id": "SH274785.06FU_EU343850_refs", "metadata": {"taxonomy": ["k__Fungi", "p__Ascomycota", "c__Saccharomycetes", "o__Saccharomycetales", "f__Incertae sedis", "g__Candida", "s__Candida santamariae var. membranifaciens"]}},{"id": "SH223553.06FU_AM921722_reps", "metadata": {"taxonomy": ["k__Fungi", "p__Ascomycota", "c__unidentified", "o__unidentified", "f__unidentified", "g__unidentified", "s__Ascomycota sp"]}},{"id": "SH210957.06FU_EU035415_reps", "metadata": {"taxonomy": ["k__Fungi", "p__Ascomycota", "c__Eurotiomycetes", "o__Chaetothyriales", "f__Chaetothyriaceae", "g__unidentified", "s__Chaetothyriaceae sp"]}},{"id": "SH230452.06FU_AY372686_reps", "metadata": {"taxonomy": ["k__Fungi", "p__Ascomycota", "c__Dothideomycetes", "o__Pleosporales", "f__Pleosporaceae", "g__Alternaria", "s__Alternaria brassicae"]}},{"id": "SH232019.06FU_HQ607981_reps", "metadata": {"taxonomy": ["k__Fungi", "p__Ascomycota", "c__Dothideomycetes", "o__Pleosporales", "f__Incertae sedis", "g__Periconia", "s__Periconia sp CY137"]}},{"id": "SH230598.06FU_AY462120_reps", "metadata": {"taxonomy": ["k__Fungi", "p__Basidiomycota", "c__Tremellomycetes", "o__unidentified", "f__unidentified", "g__unidentified", "s__Tremellomycetes sp"]}},{"id": "SH204185.06FU_FJ475678_reps", "metadata": {"taxonomy": ["k__Fungi", "p__Basidiomycota", "c__Agaricomycetes", "o__unidentified", "f__unidentified", "g__unidentified", "s__Agaricomycetes sp"]}},{"id": "SH218648.06FU_FJ160272_reps", "metadata": {"taxonomy": ["k__Fungi", "p__Ascomycota", "c__Eurotiomycetes", "o__Eurotiales", "f__Trichocomaceae", "g__Penicillium", "s__Penicillium sp CMV_2008a"]}},{"id": "SH221993.06FU_EU018412_reps", "metadata": {"taxonomy": ["k__Fungi", "p__Ascomycota", "c__unidentified", "o__unidentified", "f__unidentified", "g__unidentified", "s__Ascomycota sp"]}},{"id": "SH203270.06FU_AY853243_reps", "metadata": {"taxonomy": ["k__Fungi", "p__Ascomycota", "c__Sordariomycetes", "o__Xylariales", "f__Amphisphaeriaceae", "g__Monochaetia", "s__Monochaetia monochaeta"]}},{"id": "SH226092.06FU_KC963944_reps", "metadata": {"taxonomy": ["k__Fungi", "p__Ascomycota", "c__Sordariomycetes", "o__Diaporthales", "f__Gnomoniaceae", "g__unidentified", "s__Gnomoniaceae sp"]}},{"id": "SH237443.06FU_KC171350_refs", "metadata": {"taxonomy": ["k__Fungi", "p__Ascomycota", "c__Leotiomycetes", "o__Helotiales", "f__Sclerotiniaceae", "g__Botrytis", "s__Botrytis caroliniana"]}},{"id": "SH237048.06FU_EU552139_reps", "metadata": {"taxonomy": ["k__Fungi", "p__Ascomycota", "c__Dothideomycetes", "o__Pleosporales", "f__Lophiostomataceae", "g__Lophiostoma", "s__Lophiostoma fuckelii"]}},{"id": "SH263211.06FU_GU237881_refs", "metadata": {"taxonomy": ["k__Fungi", "p__Ascomycota", "c__Dothideomycetes", "o__Pleosporales", "f__Incertae sedis", "g__Macroventuria", "s__Macroventuria anomochaeta"]}},{"id": "SH238736.06FU_HQ649968_reps", "metadata": {"taxonomy": ["k__Fungi", "p__Ascomycota", "c__Dothideomycetes", "o__Pleosporales", "f__unidentified", "g__unidentified", "s__Pleosporales sp"]}},{"id": "SH229257.06FU_EF505600_reps", "metadata": {"taxonomy": ["k__Fungi", "p__Ascomycota", "c__Dothideomycetes", "o__Dothideales", "f__Dothioraceae", "g__Aureobasidium", "s__Aureobasidium sp"]}},{"id": "SH237195.06FU_AY345000_reps", "metadata": {"taxonomy": ["k__Fungi", "p__Basidiomycota", "c__Ustilaginomycetes", "o__Ustilaginales", "f__Ustilaginaceae", "g__Ustilago", "s__Ustilago cynodontis"]}},{"id": "SH281212.06FU_KF251233_refs", "metadata": {"taxonomy": ["k__Fungi", "p__Ascomycota", "c__Dothideomycetes", "o__Capnodiales", "f__Mycosphaerellaceae", "g__Septoria", "s__Septoria cretae"]}},{"id": "SH235673.06FU_DQ489301_reps", "metadata": {"taxonomy": ["k__Fungi", "p__Ascomycota", "c__unidentified", "o__unidentified", "f__unidentified", "g__unidentified", "s__Ascomycota sp"]}},{"id": "SH227541.06FU_AY364836_refs", "metadata": {"taxonomy": ["k__Fungi", "p__Basidiomycota", "c__Microbotryomycetes", "o__Sporidiobolales", "f__Incertae sedis", "g__Sporobolomyces", "s__Sporobolomyces symmetricus"]}},{"id": "SH195092.06FU_FJ948141_reps", "metadata": {"taxonomy": ["k__Fungi", "p__Ascomycota", "c__unidentified", "o__unidentified", "f__unidentified", "g__unidentified", "s__Ascomycota sp"]}},{"id": "SH234958.06FU_KF673754_reps", "metadata": {"taxonomy": ["k__Fungi", "p__Ascomycota", "c__Sordariomycetes", "o__Sordariales", "f__Chaetomiaceae", "g__Chaetomium", "s__Chaetomium sp"]}},{"id": "SH234732.06FU_JF424305_reps", "metadata": {"taxonomy": ["k__Fungi", "p__Ascomycota", "c__Leotiomycetes", "o__Helotiales", "f__Incertae sedis", "g__unidentified", "s__Helotiales sp"]}},{"id": "SH231336.06FU_HQ442345_refs", "metadata": {"taxonomy": ["k__Fungi", "p__Ascomycota", "c__Eurotiomycetes", "o__Eurotiales", "f__Trichocomaceae", "g__Penicillium", "s__Penicillium psychrosexualis"]}},{"id": "SH219569.06FU_FJ475789_reps", "metadata": {"taxonomy": ["k__Fungi", "p__Basidiomycota", "c__Agaricomycetes", "o__Auriculariales", "f__unidentified", "g__unidentified", "s__Auriculariales sp"]}},{"id": "SH227804.06FU_AM084436_reps", "metadata": {"taxonomy": ["k__Fungi", "p__Ascomycota", "c__unidentified", "o__unidentified", "f__unidentified", "g__unidentified", "s__Ascomycota sp"]}},{"id": "SH201682.06FU_AY177309_refs", "metadata": {"taxonomy": ["k__Fungi", "p__Ascomycota", "c__Eurotiomycetes", "o__Onygenales", "f__Onygenaceae", "g__Auxarthron", "s__Auxarthron umbrinum"]}},{"id": "SH226546.06FU_AM999549_reps", "metadata": {"taxonomy": ["k__Fungi", "p__Ascomycota", "c__Eurotiomycetes", "o__Chaetothyriales", "f__Herpotrichiellaceae", "g__unidentified", "s__Herpotrichiellaceae sp"]}},{"id": "SH281562.06FU_JX494388_refs", "metadata": {"taxonomy": ["k__Fungi", "p__Ascomycota", "c__Dothideomycetes", "o__Capnodiales", "f__Mycosphaerellaceae", "g__Passalora", "s__Passalora lobeliae-fistulosae"]}},{"id": "SH111682.06FU_AY241587_refs", "metadata": {"taxonomy": ["k__Fungi", "p__Ascomycota", "c__Sordariomycetes", "o__Hypocreales", "f__Hypocreaceae", "g__Hypocrea", "s__Hypocrea parapilulifera"]}},{"id": "SH114171.06FU_EU343843_refs", "metadata": {"taxonomy": ["k__Fungi", "p__Ascomycota", "c__Saccharomycetes", "o__Saccharomycetales", "f__Incertae sedis", "g__Candida", "s__Candida membranifaciens"]}},{"id": "SH197544.06FU_HE820747_reps", "metadata": {"taxonomy": ["k__Fungi", "p__Ascomycota", "c__Dothideomycetes", "o__Pleosporales", "f__unidentified", "g__unidentified", "s__Pleosporales sp"]}},{"id": "SH209738.06FU_DQ421061_reps", "metadata": {"taxonomy": ["k__Fungi", "p__Ascomycota", "c__Eurotiomycetes", "o__Chaetothyriales", "f__Herpotrichiellaceae", "g__unidentified", "s__Herpotrichiellaceae sp"]}},{"id": "SH212606.06FU_HQ014448_reps", "metadata": {"taxonomy": ["k__Fungi", "p__Basidiomycota", "c__Microbotryomycetes", "o__Sporidiobolales", "f__Incertae sedis", "g__Sporobolomyces", "s__Sporobolomyces sp TD38"]}},{"id": "SH197203.06FU_AM231361_reps", "metadata": {"taxonomy": ["k__Fungi", "p__Ascomycota", "c__Leotiomycetes", "o__Helotiales", "f__Incertae sedis", "g__Pilidium", "s__Pilidium sp"]}},{"id": "SH268550.06FU_FJ195350_refs", "metadata": {"taxonomy": ["k__Fungi", "p__Ascomycota", "c__Eurotiomycetes", "o__Eurotiales", "f__Trichocomaceae", "g__Aspergillus", "s__Aspergillus niger"]}},{"id": "SH240376.06FU_HE614864_reps", "metadata": {"taxonomy": ["k__Fungi", "p__Ascomycota", "c__Sordariomycetes", "o__Hypocreales", "f__Incertae sedis", "g__Acremonium", "s__Acremonium sp 5706"]}},{"id": "SH224844.06FU_GU062277_reps", "metadata": {"taxonomy": ["k__Fungi", "p__Ascomycota", "c__Dothideomycetes", "o__Pleosporales", "f__Pleosporaceae", "g__unidentified", "s__Pleosporaceae sp"]}},{"id": "SH281232.06FU_KF251430_refs", "metadata": {"taxonomy": ["k__Fungi", "p__Ascomycota", "c__Dothideomycetes", "o__Capnodiales", "f__Mycosphaerellaceae", "g__Septoria", "s__Septoria glycinicola"]}},{"id": "SH219644.06FU_JQ647448_refs", "metadata": {"taxonomy": ["k__Fungi", "p__Ascomycota", "c__Sordariomycetes", "o__Incertae sedis", "f__Plectosphaerellaceae", "g__Lectera", "s__Lectera longa"]}},{"id": "SH140836.06FU_AY573202_refs", "metadata": {"taxonomy": ["k__Fungi", "p__Ascomycota", "c__Dothideomycetes", "o__Botryosphaeriales", "f__Botryosphaeriaceae", "g__Dothiorella", "s__Dothiorella iberica"]}},{"id": "SH197114.06FU_AF444407_refs", "metadata": {"taxonomy": ["k__Fungi", "p__Basidiomycota", "c__Tremellomycetes", "o__Tremellales", "f__Incertae sedis", "g__Bullera", "s__Bullera globospora"]}},{"id": "SH227547.06FU_JF449588_reps", "metadata": {"taxonomy": ["k__Fungi", "p__Basidiomycota", "c__Microbotryomycetes", "o__Sporidiobolales", "f__Incertae sedis", "g__Rhodotorula", "s__Rhodotorula sp"]}},{"id": "SH194662.06FU_HQ211601_reps", "metadata": {"taxonomy": ["k__Fungi", "p__Ascomycota", "c__unidentified", "o__unidentified", "f__unidentified", "g__unidentified", "s__Ascomycota sp"]}},{"id": "SH105498.06FU_FJ150875_refs", "metadata": {"taxonomy": ["k__Fungi", "p__Ascomycota", "c__Dothideomycetes", "o__Dothideales", "f__Dothioraceae", "g__Aureobasidium", "s__Aureobasidium pullulans var. namibiae"]}},{"id": "SH255307.06FU_GU237862_refs", "metadata": {"taxonomy": ["k__Fungi", "p__Ascomycota", "c__Dothideomycetes", "o__Pleosporales", "f__Incertae sedis", "g__Stagonosporopsis", "s__Stagonosporopsis dorenboschii"]}},{"id": "SH222468.06FU_EU707887_reps", "metadata": {"taxonomy": ["k__Fungi", "p__Ascomycota", "c__Dothideomycetes", "o__Capnodiales", "f__Teratosphaeriaceae", "g__Teratosphaeria", "s__Teratosphaeria capensis"]}},{"id": "SH212069.06FU_EU082229_reps", "metadata": {"taxonomy": ["k__Fungi", "p__Basidiomycota", "c__Tremellomycetes", "o__unidentified", "f__unidentified", "g__unidentified", "s__Tremellomycetes sp"]}},{"id": "SH206863.06FU_EU520170_reps", "metadata": {"taxonomy": ["k__Fungi", "p__Ascomycota", "c__Dothideomycetes", "o__Botryosphaeriales", "f__Botryosphaeriaceae", "g__Botryosphaeria", "s__Botryosphaeria sp"]}},{"id": "SH224127.06FU_JX982418_reps", "metadata": {"taxonomy": ["k__Fungi", "p__Ascomycota", "c__Dothideomycetes", "o__unidentified", "f__unidentified", "g__unidentified", "s__Dothideomycetes sp"]}},{"id": "SH229453.06FU_AF444668_refs", "metadata": {"taxonomy": ["k__Fungi", "p__Basidiomycota", "c__Tremellomycetes", "o__Tremellales", "f__Incertae sedis", "g__Auriculibuller", "s__Auriculibuller fuscus"]}},{"id": "SH190730.06FU_JQ393058_reps", "metadata": {"taxonomy": ["k__Fungi", "p__Basidiomycota", "c__Agaricomycetes", "o__Agaricales", "f__unidentified", "g__unidentified", "s__Agaricales sp"]}},{"id": "SH206853.06FU_DQ299246_refs", "metadata": {"taxonomy": ["k__Fungi", "p__Ascomycota", "c__Dothideomycetes", "o__Botryosphaeriales", "f__Botryosphaeriaceae", "g__Botryosphaeria", "s__Botryosphaeria corticis"]}},{"id": "SH217218.06FU_JF300715_reps", "metadata": {"taxonomy": ["k__Fungi", "p__Zygomycota", "c__Incertae sedis", "o__Mortierellales", "f__Mortierellaceae", "g__Mortierella", "s__Mortierella sp"]}},{"id": "SH227032.06FU_AF081445_reps", "metadata": {"taxonomy": ["k__Fungi", "p__Ascomycota", "c__Dothideomycetes", "o__Pleosporales", "f__Pleosporaceae", "g__Pyrenophora", "s__Pyrenophora chaetomioides"]}},{"id": "SH211786.06FU_DQ243809_reps", "metadata": {"taxonomy": ["k__Fungi", "p__Ascomycota", "c__unidentified", "o__unidentified", "f__unidentified", "g__unidentified", "s__Ascomycota sp"]}},{"id": "SH234601.06FU_JF289102_reps", "metadata": {"taxonomy": ["k__Fungi", "p__Basidiomycota", "c__Agaricomycetes", "o__Russulales", "f__Peniophoraceae", "g__unidentified", "s__Peniophoraceae sp"]}},{"id": "SH318650.06FU_AY706334_refs", "metadata": {"taxonomy": ["k__Fungi", "p__Ascomycota", "c__Sordariomycetes", "o__Sordariales", "f__Chaetomiaceae", "g__Humicola", "s__Humicola grisea var. grisea"]}},{"id": "SH263191.06FU_GU237707_refs", "metadata": {"taxonomy": ["k__Fungi", "p__Ascomycota", "c__Dothideomycetes", "o__Pleosporales", "f__Incertae sedis", "g__Boeremia", "s__Boeremia exigua var. populi"]}},{"id": "SH204391.06FU_JF834198_reps", "metadata": {"taxonomy": ["k__Fungi", "p__Ascomycota", "c__Eurotiomycetes", "o__Eurotiales", "f__Elaphomycetaceae", "g__Elaphomyces", "s__Elaphomyces muricatus"]}},{"id": "SH263273.06FU_FJ427025_refs", "metadata": {"taxonomy": ["k__Fungi", "p__Ascomycota", "c__Dothideomycetes", "o__Pleosporales", "f__Incertae sedis", "g__Phoma", "s__Phoma infossa"]}},{"id": "SH211592.06FU_DQ173220_reps", "metadata": {"taxonomy": ["k__Fungi", "p__Ascomycota", "c__Lecanoromycetes", "o__Teloschistales", "f__Teloschistaceae", "g__unidentified", "s__Teloschistaceae sp"]}},{"id": "SH236970.06FU_UDB011614_refs", "metadata": {"taxonomy": ["k__Fungi", "p__Basidiomycota", "c__Agaricomycetes", "o__Polyporales", "f__Polyporaceae", "g__Trametes", "s__Trametes versicolor"]}},{"id": "SH227808.06FU_KF251182_reps", "metadata": {"taxonomy": ["k__Fungi", "p__Ascomycota", "c__Dothideomycetes", "o__Pleosporales", "f__Phaeosphaeriaceae", "g__Phaeosphaeria", "s__Phaeosphaeria caricicola"]}},{"id": "SH196234.06FU_FJ755255_reps", "metadata": {"taxonomy": ["k__Fungi", "p__Ascomycota", "c__unidentified", "o__unidentified", "f__unidentified", "g__unidentified", "s__Ascomycota sp"]}},{"id": "SH224128.06FU_FJ861449_reps", "metadata": {"taxonomy": ["k__Fungi", "p__Ascomycota", "c__Dothideomycetes", "o__unidentified", "f__unidentified", "g__unidentified", "s__Dothideomycetes sp"]}},{"id": "SH238130.06FU_JX989852_reps", "metadata": {"taxonomy": ["k__Fungi", "p__Basidiomycota", "c__Agaricomycetes", "o__Russulales", "f__Russulaceae", "g__Lactarius", "s__Lactarius sp"]}},{"id": "SH222026.06FU_KC243959_reps", "metadata": {"taxonomy": ["k__Fungi", "p__Basidiomycota", "c__Agaricomycetes", "o__Hymenochaetales", "f__Hymenochaetaceae", "g__Phellinus", "s__Phellinus sp"]}},{"id": "SH212383.06FU_UDB001740_refs", "metadata": {"taxonomy": ["k__Fungi", "p__Basidiomycota", "c__Agaricomycetes", "o__Atheliales", "f__Atheliaceae", "g__Piloderma", "s__Piloderma fallax"]}},{"id": "SH216359.06FU_HQ452311_refs", "metadata": {"taxonomy": ["k__Fungi", "p__Ascomycota", "c__Eurotiomycetes", "o__Chaetothyriales", "f__Herpotrichiellaceae", "g__Exophiala", "s__Exophiala sideris"]}},{"id": "SH238463.06FU_JN793481_reps", "metadata": {"taxonomy": ["k__Fungi", "p__Ascomycota", "c__unidentified", "o__unidentified", "f__unidentified", "g__unidentified", "s__Ascomycota sp"]}},{"id": "SH204725.06FU_AY266169_refs", "metadata": {"taxonomy": ["k__Fungi", "p__Ascomycota", "c__Leotiomycetes", "o__Helotiales", "f__Incertae sedis", "g__Oculimacula", "s__Oculimacula yallundae"]}},{"id": "SH234351.06FU_AF444441_refs", "metadata": {"taxonomy": ["k__Fungi", "p__Basidiomycota", "c__Tremellomycetes", "o__Tremellales", "f__Incertae sedis", "g__Bullera", "s__Bullera unica"]}},{"id": "SH217215.06FU_JX975862_reps", "metadata": {"taxonomy": ["k__Fungi", "p__Zygomycota", "c__Incertae sedis", "o__Mortierellales", "f__Mortierellaceae", "g__Mortierella", "s__Mortierella macrocystis"]}},{"id": "SH193147.06FU_JF908433_reps", "metadata": {"taxonomy": ["k__Fungi", "p__Basidiomycota", "c__Agaricomycetes", "o__Agaricales", "f__Mycenaceae", "g__Mycena", "s__Mycena polygramma"]}},{"id": "SH227213.06FU_EU977293_reps", "metadata": {"taxonomy": ["k__Fungi", "p__unidentified", "c__unidentified", "o__unidentified", "f__unidentified", "g__unidentified", "s__Fungi sp"]}},{"id": "SH238950.06FU_AJ972853_reps", "metadata": {"taxonomy": ["k__Fungi", "p__Ascomycota", "c__Eurotiomycetes", "o__Mycocaliciales", "f__Mycocaliciaceae", "g__Mycocalicium", "s__Mycocalicium sp MA 4790"]}},{"id": "SH219315.06FU_HQ630285_refs", "metadata": {"taxonomy": ["k__Fungi", "p__Zygomycota", "c__Incertae sedis", "o__Mucorales", "f__Umbelopsidaceae", "g__Umbelopsis", "s__Umbelopsis autotrophica"]}},{"id": "SH205952.06FU_AY046208_reps", "metadata": {"taxonomy": ["k__Fungi", "p__Ascomycota", "c__Saccharomycetes", "o__Saccharomycetales", "f__Saccharomycetaceae", "g__Lachancea", "s__Lachancea waltii"]}},{"id": "SH231459.06FU_JQ814698_reps", "metadata": {"taxonomy": ["k__Fungi", "p__Ascomycota", "c__Dothideomycetes", "o__Dothideales", "f__Dothioraceae", "g__Sydowia", "s__Sydowia japonica"]}},{"id": "SH210863.06FU_AY339323_reps", "metadata": {"taxonomy": ["k__Fungi", "p__Ascomycota", "c__unidentified", "o__unidentified", "f__unidentified", "g__unidentified", "s__Ascomycota sp"]}},{"id": "SH217329.06FU_AB587021_refs", "metadata": {"taxonomy": ["k__Fungi", "p__Ascomycota", "c__Sordariomycetes", "o__Hypocreales", "f__Nectriaceae", "g__Fusarium", "s__Fusarium langsethiae"]}},{"id": "SH197120.06FU_DQ309123_reps", "metadata": {"taxonomy": ["k__Fungi", "p__Ascomycota", "c__Archaeorhizomycetes", "o__Archaeorhizomycetales", "f__Archaeorhizomycetaceae", "g__Archaeorhizomyces", "s__Archaeorhizomyces sp"]}},{"id": "SH236313.06FU_UDB004173_reps", "metadata": {"taxonomy": ["k__Fungi", "p__Ascomycota", "c__Eurotiomycetes", "o__Chaetothyriales", "f__unidentified", "g__unidentified", "s__Chaetothyriales sp"]}},{"id": "SH217385.06FU_JQ039331_reps", "metadata": {"taxonomy": ["k__Fungi", "p__Ascomycota", "c__Sordariomycetes", "o__Hypocreales", "f__Nectriaceae", "g__Fusarium", "s__Fusarium oxysporum"]}},{"id": "SH204720.06FU_AY249072_refs", "metadata": {"taxonomy": ["k__Fungi", "p__Ascomycota", "c__Leotiomycetes", "o__Helotiales", "f__Incertae sedis", "g__Cadophora", "s__Cadophora melinii"]}},{"id": "SH226115.06FU_EU254768_reps", "metadata": {"taxonomy": ["k__Fungi", "p__Ascomycota", "c__Sordariomycetes", "o__Diaporthales", "f__Gnomoniaceae", "g__unidentified", "s__Gnomoniaceae sp"]}},{"id": "SH204968.06FU_DQ873622_refs", "metadata": {"taxonomy": ["k__Fungi", "p__Basidiomycota", "c__Agaricomycetes", "o__Hymenochaetales", "f__Schizoporaceae", "g__Xylodon", "s__Xylodon nespori"]}},{"id": "SH254049.06FU_JN906978_refs", "metadata": {"taxonomy": ["k__Fungi", "p__Ascomycota", "c__Dothideomycetes", "o__Capnodiales", "f__Davidiellaceae", "g__Cladosporium", "s__Cladosporium aphidis"]}},{"id": "SH195711.06FU_GU721349_reps", "metadata": {"taxonomy": ["k__Fungi", "p__unidentified", "c__unidentified", "o__unidentified", "f__unidentified", "g__unidentified", "s__Fungi sp"]}},{"id": "SH224099.06FU_DQ286767_reps", "metadata": {"taxonomy": ["k__Fungi", "p__Ascomycota", "c__Dothideomycetes", "o__Pleosporales", "f__Phaeosphaeriaceae", "g__Sclerostagonospora", "s__Sclerostagonospora sp CBS 118152"]}},{"id": "SH206994.06FU_KC662234_reps", "metadata": {"taxonomy": ["k__Fungi", "p__Ascomycota", "c__Dothideomycetes", "o__Pleosporales", "f__Leptosphaeriaceae", "g__unidentified", "s__Leptosphaeriaceae sp"]}},{"id": "SH206220.06FU_FR682279_reps", "metadata": {"taxonomy": ["k__Fungi", "p__Basidiomycota", "c__Incertae sedis", "o__Malasseziales", "f__Incertae sedis", "g__Malassezia", "s__Malassezia sp"]}},{"id": "SH195035.06FU_AY559336_reps", "metadata": {"taxonomy": ["k__Fungi", "p__Ascomycota", "c__Dothideomycetes", "o__Capnodiales", "f__Incertae sedis", "g__Capnobotryella", "s__Capnobotryella sp"]}},{"id": "SH213942.06FU_U68315_reps", "metadata": {"taxonomy": ["k__Fungi", "p__Ascomycota", "c__Eurotiomycetes", "o__Ascosphaerales", "f__Ascosphaeraceae", "g__Ascosphaera", "s__Ascosphaera major"]}},{"id": "SH227813.06FU_HE998742_reps", "metadata": {"taxonomy": ["k__Fungi", "p__Ascomycota", "c__Dothideomycetes", "o__Pleosporales", "f__Phaeosphaeriaceae", "g__unidentified", "s__Phaeosphaeriaceae sp"]}},{"id": "SH140913.06FU_EU080923_refs", "metadata": {"taxonomy": ["k__Fungi", "p__Ascomycota", "c__Dothideomycetes", "o__Botryosphaeriales", "f__Botryosphaeriaceae", "g__Dothiorella", "s__Dothiorella uruguayensis"]}},{"id": "SH216163.06FU_GU055644_reps", "metadata": {"taxonomy": ["k__Fungi", "p__Ascomycota", "c__Dothideomycetes", "o__Capnodiales", "f__Mycosphaerellaceae", "g__unidentified", "s__Mycosphaerellaceae sp"]}},{"id": "SH231469.06FU_JN886791_reps", "metadata": {"taxonomy": ["k__Fungi", "p__Ascomycota", "c__Dothideomycetes", "o__Dothideales", "f__Dothioraceae", "g__unidentified", "s__Dothioraceae sp"]}},{"id": "SH203985.06FU_GU461312_refs", "metadata": {"taxonomy": ["k__Fungi", "p__Basidiomycota", "c__Agaricomycetes", "o__Polyporales", "f__Meruliaceae", "g__Phlebia", "s__Phlebia setulosa"]}},{"id": "SH268552.06FU_FJ810517_refs", "metadata": {"taxonomy": ["k__Fungi", "p__Ascomycota", "c__Eurotiomycetes", "o__Eurotiales", "f__Trichocomaceae", "g__Aspergillus", "s__Aspergillus brasiliensis"]}},{"id": "SH212704.06FU_EU564808_reps", "metadata": {"taxonomy": ["k__Fungi", "p__Ascomycota", "c__Dothideomycetes", "o__Capnodiales", "f__Mycosphaerellaceae", "g__Cercospora", "s__Cercospora apii"]}},{"id": "SH211286.06FU_EU552102_reps", "metadata": {"taxonomy": ["k__Fungi", "p__Ascomycota", "c__Sordariomycetes", "o__Xylariales", "f__Amphisphaeriaceae", "g__unidentified", "s__Amphisphaeriaceae sp"]}},{"id": "SH241157.06FU_EU517039_reps", "metadata": {"taxonomy": ["k__Fungi", "p__unidentified", "c__unidentified", "o__unidentified", "f__unidentified", "g__unidentified", "s__Fungi sp"]}},{"id": "SH230665.06FU_FJ210603_reps", "metadata": {"taxonomy": ["k__Fungi", "p__Ascomycota", "c__Sordariomycetes", "o__Hypocreales", "f__Nectriaceae", "g__Fusarium", "s__Fusarium sp JJP_2009a"]}},{"id": "SH224886.06FU_AF442788_reps", "metadata": {"taxonomy": ["k__Fungi", "p__Ascomycota", "c__Dothideomycetes", "o__Pleosporales", "f__Pleosporaceae", "g__Stemphylium", "s__Stemphylium loti"]}},{"id": "SH233422.06FU_DQ083818_reps", "metadata": {"taxonomy": ["k__Fungi", "p__Basidiomycota", "c__Agaricomycetes", "o__Agaricales", "f__Cortinariaceae", "g__Cortinarius", "s__Cortinarius viridocoeruleus"]}},{"id": "SH196288.06FU_AF347612_refs", "metadata": {"taxonomy": ["k__Fungi", "p__Ascomycota", "c__Sordariomycetes", "o__Hypocreales", "f__Cordycipitaceae", "g__Cordyceps", "s__Cordyceps bassiana"]}},{"id": "SH224877.06FU_JN383500_reps", "metadata": {"taxonomy": ["k__Fungi", "p__Ascomycota", "c__Dothideomycetes", "o__Pleosporales", "f__Pleosporaceae", "g__unidentified", "s__Pleosporaceae sp"]}},{"id": "SH204718.06FU_AY249066_refs", "metadata": {"taxonomy": ["k__Fungi", "p__Ascomycota", "c__Leotiomycetes", "o__Helotiales", "f__Incertae sedis", "g__Cadophora", "s__Cadophora luteo-olivacea"]}},{"id": "SH219628.06FU_JQ647434_reps", "metadata": {"taxonomy": ["k__Fungi", "p__Ascomycota", "c__Sordariomycetes", "o__unidentified", "f__unidentified", "g__unidentified", "s__Sordariomycetes sp"]}},{"id": "SH194652.06FU_JQ070509_reps", "metadata": {"taxonomy": ["k__Fungi", "p__Ascomycota", "c__Incertae sedis", "o__Incertae sedis", "f__Incertae sedis", "g__Tumularia", "s__Tumularia sp"]}},{"id": "SH227546.06FU_AF444578_refs", "metadata": {"taxonomy": ["k__Fungi", "p__Basidiomycota", "c__Microbotryomycetes", "o__Sporidiobolales", "f__Incertae sedis", "g__Sporobolomyces", "s__Sporobolomyces gracilis"]}},{"id": "SH210377.06FU_DQ182587_refs", "metadata": {"taxonomy": ["k__Fungi", "p__Ascomycota", "c__Eurotiomycetes", "o__Chaetothyriales", "f__Herpotrichiellaceae", "g__Exophiala", "s__Exophiala xenobiotica"]}},{"id": "SH223340.06FU_AY796117_reps", "metadata": {"taxonomy": ["k__Fungi", "p__Ascomycota", "c__Saccharomycetes", "o__Saccharomycetales", "f__Incertae sedis", "g__unidentified", "s__Saccharomycetales sp"]}},{"id": "SH219458.06FU_KC427033_reps", "metadata": {"taxonomy": ["k__Fungi", "p__Ascomycota", "c__Sordariomycetes", "o__Hypocreales", "f__Nectriaceae", "g__unidentified", "s__Nectriaceae sp"]}},{"id": "SH309605.06FU_EU080927_refs", "metadata": {"taxonomy": ["k__Fungi", "p__Ascomycota", "c__Dothideomycetes", "o__Botryosphaeriales", "f__Botryosphaeriaceae", "g__Diplodia", "s__Diplodia pseudoseriata"]}},{"id": "SH218647.06FU_JN899366_refs", "metadata": {"taxonomy": ["k__Fungi", "p__Ascomycota", "c__Eurotiomycetes", "o__Eurotiales", "f__Trichocomaceae", "g__Talaromyces", "s__Talaromyces coalescens"]}},{"id": "SH228920.06FU_AB073241_reps", "metadata": {"taxonomy": ["k__Fungi", "p__Basidiomycota", "c__Microbotryomycetes", "o__Sporidiobolales", "f__Incertae sedis", "g__unidentified", "s__Sporidiobolales sp"]}},{"id": "SH289539.06FU_AY213653_refs", "metadata": {"taxonomy": ["k__Fungi", "p__Ascomycota", "c__Sordariomycetes", "o__Hypocreales", "f__Nectriaceae", "g__Fusarium", "s__Fusarium acutatum"]}},{"id": "SH209271.06FU_Z80877_reps", "metadata": {"taxonomy": ["k__Fungi", "p__Ascomycota", "c__Leotiomycetes", "o__Helotiales", "f__Rutstroemiaceae", "g__Scleromitrula", "s__Scleromitrula candolleana"]}},{"id": "SH197185.06FU_AF314985_refs", "metadata": {"taxonomy": ["k__Fungi", "p__Basidiomycota", "c__Tremellomycetes", "o__Tremellales", "f__Incertae sedis", "g__Bullera", "s__Bullera coprosmae"]}},{"id": "SH212733.06FU_DQ676520_reps", "metadata": {"taxonomy": ["k__Fungi", "p__Ascomycota", "c__Dothideomycetes", "o__Capnodiales", "f__Mycosphaerellaceae", "g__Passalora", "s__Passalora sp CBS 113378"]}},{"id": "SH199974.06FU_KF251261_refs", "metadata": {"taxonomy": ["k__Fungi", "p__Ascomycota", "c__Dothideomycetes", "o__Pleosporales", "f__Phaeosphaeriaceae", "g__Stagonospora", "s__Stagonospora pseudovitensis"]}},{"id": "SH263197.06FU_FJ426983_refs", "metadata": {"taxonomy": ["k__Fungi", "p__Ascomycota", "c__Dothideomycetes", "o__Pleosporales", "f__Incertae sedis", "g__Peyronellaea", "s__Peyronellaea calorpreferens"]}},{"id": "SH233954.06FU_HQ882800_reps", "metadata": {"taxonomy": ["k__Fungi", "p__Ascomycota", "c__Dothideomycetes", "o__Pleosporales", "f__Incertae sedis", "g__Ascochyta", "s__Ascochyta hordei"]}},{"id": "SH235431.06FU_FM877682_reps", "metadata": {"taxonomy": ["k__Fungi", "p__Basidiomycota", "c__Agaricomycetes", "o__Agaricales", "f__Tricholomataceae", "g__Clitocybe", "s__Clitocybe puberula"]}},{"id": "SH207400.06FU_AF338400_reps", "metadata": {"taxonomy": ["k__Fungi", "p__Ascomycota", "c__Dothideomycetes", "o__Pleosporales", "f__Venturiaceae", "g__unidentified", "s__Venturiaceae sp"]}},{"id": "SH195373.06FU_JQ247574_reps", "metadata": {"taxonomy": ["k__Fungi", "p__Basidiomycota", "c__Tremellomycetes", "o__Tremellales", "f__Incertae sedis", "g__Cryptococcus", "s__Cryptococcus laurentii"]}},{"id": "SH213536.06FU_KC343112_refs", "metadata": {"taxonomy": ["k__Fungi", "p__unidentified", "c__unidentified", "o__unidentified", "f__unidentified", "g__unidentified", "s__Diaporthe ganjae"]}},{"id": "SH218044.06FU_JN943793_refs", "metadata": {"taxonomy": ["k__Fungi", "p__Zygomycota", "c__Incertae sedis", "o__Mortierellales", "f__Mortierellaceae", "g__Mortierella", "s__Mortierella humilis"]}},{"id": "SH198058.06FU_DQ317361_reps", "metadata": {"taxonomy": ["k__Fungi", "p__Basidiomycota", "c__Tremellomycetes", "o__unidentified", "f__unidentified", "g__unidentified", "s__Tremellomycetes sp"]}},{"id": "SH236108.06FU_JQ239397_refs", "metadata": {"taxonomy": ["k__Fungi", "p__Ascomycota", "c__Dothideomycetes", "o__Botryosphaeriales", "f__Botryosphaeriaceae", "g__Diplodia", "s__Diplodia allocellula"]}},{"id": "SH205279.06FU_AY656625_refs", "metadata": {"taxonomy": ["k__Fungi", "p__Ascomycota", "c__Eurotiomycetes", "o__Eurotiales", "f__Trichocomaceae", "g__Aspergillus", "s__Aspergillus ibericus"]}},{"id": "SH217155.06FU_UDB000436_refs", "metadata": {"taxonomy": ["k__Fungi", "p__Basidiomycota", "c__Agaricomycetes", "o__Boletales", "f__Boletaceae", "g__Boletus", "s__Boletus badius"]}},{"id": "SH127394.06FU_FJ839616_refs", "metadata": {"taxonomy": ["k__Fungi", "p__Ascomycota", "c__Dothideomycetes", "o__Pleosporales", "f__Pleosporaceae", "g__Chalastospora", "s__Chalastospora obclavata"]}},{"id": "SH222528.06FU_UDB001751_refs", "metadata": {"taxonomy": ["k__Fungi", "p__Basidiomycota", "c__Agaricomycetes", "o__Atheliales", "f__Atheliaceae", "g__Piloderma", "s__Piloderma sphaerosporum"]}},{"id": "SH212475.06FU_JN943653_reps", "metadata": {"taxonomy": ["k__Fungi", "p__Ascomycota", "c__Dothideomycetes", "o__Pleosporales", "f__Pleosporaceae", "g__Pyrenophora", "s__Pyrenophora dictyoides"]}},{"id": "SH231238.06FU_JX982367_reps", "metadata": {"taxonomy": ["k__Fungi", "p__Ascomycota", "c__Dothideomycetes", "o__Pleosporales", "f__unidentified", "g__unidentified", "s__Pleosporales sp"]}},{"id": "SH224910.06FU_EF104177_reps", "metadata": {"taxonomy": ["k__Fungi", "p__Ascomycota", "c__Dothideomycetes", "o__Pleosporales", "f__Pleosporaceae", "g__Lewia", "s__Lewia infectoria"]}},{"id": "SH216154.06FU_KC867739_reps", "metadata": {"taxonomy": ["k__Fungi", "p__Ascomycota", "c__Dothideomycetes", "o__Capnodiales", "f__Mycosphaerellaceae", "g__unidentified", "s__Mycosphaerellaceae sp"]}},{"id": "SH196178.06FU_JN835195_reps", "metadata": {"taxonomy": ["k__Fungi", "p__Ascomycota", "c__Dothideomycetes", "o__Pleosporales", "f__unidentified", "g__unidentified", "s__Pleosporales sp"]}},{"id": "SH213115.06FU_DQ195780_reps", "metadata": {"taxonomy": ["k__Fungi", "p__Ascomycota", "c__Dothideomycetes", "o__Incertae sedis", "f__Incertae sedis", "g__Leptospora", "s__Leptospora rubella"]}},{"id": "SH225854.06FU_KC411917_reps", "metadata": {"taxonomy": ["k__Fungi", "p__Ascomycota", "c__Eurotiomycetes", "o__Eurotiales", "f__Trichocomaceae", "g__Penicillium", "s__Penicillium sp GF29"]}},{"id": "SH199495.06FU_AY254160_reps", "metadata": {"taxonomy": ["k__Fungi", "p__Ascomycota", "c__Sordariomycetes", "o__Hypocreales", "f__Incertae sedis", "g__Myrothecium", "s__Myrothecium atrum"]}},{"id": "SH204919.06FU_EF592611_refs", "metadata": {"taxonomy": ["k__Fungi", "p__Ascomycota", "c__Leotiomycetes", "o__Erysiphales", "f__Erysiphaceae", "g__Erysiphe", "s__Erysiphe cruciferarum"]}},{"id": "SH197068.06FU_KC354589_reps", "metadata": {"taxonomy": ["k__Fungi", "p__Ascomycota", "c__Sordariomycetes", "o__Diaporthales", "f__Diaporthaceae", "g__Diaporthe", "s__Diaporthe phaseolorum"]}},{"id": "SH191096.06FU_AY615884_reps", "metadata": {"taxonomy": ["k__Fungi", "p__Ascomycota", "c__Leotiomycetes", "o__Helotiales", "f__unidentified", "g__unidentified", "s__Helotiales sp"]}},{"id": "SH235594.06FU_JQ070520_reps", "metadata": {"taxonomy": ["k__Fungi", "p__Ascomycota", "c__Dothideomycetes", "o__Pleosporales", "f__Lophiostomataceae", "g__Lophiostoma", "s__Lophiostoma sp"]}},{"id": "SH206698.06FU_HM196049_reps", "metadata": {"taxonomy": ["k__Fungi", "p__Basidiomycota", "c__Agaricomycetes", "o__Agaricales", "f__Amanitaceae", "g__Amanita", "s__Amanita sp"]}},{"id": "SH215527.06FU_UDB001725_reps", "metadata": {"taxonomy": ["k__Fungi", "p__Basidiomycota", "c__Agaricomycetes", "o__Atheliales", "f__Atheliaceae", "g__Byssocorticium", "s__Byssocorticium pulchrum"]}},{"id": "SH217299.06FU_AB587006_refs", "metadata": {"taxonomy": ["k__Fungi", "p__Ascomycota", "c__Sordariomycetes", "o__Hypocreales", "f__Nectriaceae", "g__Fusarium", "s__Fusarium proliferatum"]}},{"id": "SH224797.06FU_HQ713765_reps", "metadata": {"taxonomy": ["k__Fungi", "p__Ascomycota", "c__Dothideomycetes", "o__Pleosporales", "f__Pleosporaceae", "g__unidentified", "s__Pleosporaceae sp"]}},{"id": "SH239982.06FU_AY128700_refs", "metadata": {"taxonomy": ["k__Fungi", "p__Ascomycota", "c__Dothideomycetes", "o__Capnodiales", "f__Incertae sedis", "g__Pseudotaeniolina", "s__Pseudotaeniolina globosa"]}},{"id": "SH210378.06FU_AY163551_refs", "metadata": {"taxonomy": ["k__Fungi", "p__Ascomycota", "c__Eurotiomycetes", "o__Chaetothyriales", "f__Herpotrichiellaceae", "g__Exophiala", "s__Exophiala oligosperma"]}},{"id": "SH217772.06FU_FJ553341_reps", "metadata": {"taxonomy": ["k__Fungi", "p__Ascomycota", "c__Dothideomycetes", "o__Incertae sedis", "f__Myxotrichaceae", "g__Oidiodendron", "s__Oidiodendron sp"]}},{"id": "SH232015.06FU_JX984754_reps", "metadata": {"taxonomy": ["k__Fungi", "p__Ascomycota", "c__Dothideomycetes", "o__Pleosporales", "f__Incertae sedis", "g__Periconia", "s__Periconia sp"]}},{"id": "SH191857.06FU_FM992907_reps", "metadata": {"taxonomy": ["k__Fungi", "p__Basidiomycota", "c__Agaricomycetes", "o__Agaricales", "f__Cortinariaceae", "g__Cortinarius", "s__Cortinarius sp"]}},{"id": "SH212379.06FU_JQ711925_reps", "metadata": {"taxonomy": ["k__Fungi", "p__Basidiomycota", "c__Agaricomycetes", "o__Atheliales", "f__Atheliaceae", "g__Piloderma", "s__Piloderma olivaceum"]}},{"id": "SH239141.06FU_FJ824770_refs", "metadata": {"taxonomy": ["k__Fungi", "p__Ascomycota", "c__Dothideomycetes", "o__Botryosphaeriales", "f__Botryosphaeriaceae", "g__Botryosphaeria", "s__Botryosphaeria quercuum"]}},{"id": "SH236922.06FU_DQ249196_refs", "metadata": {"taxonomy": ["k__Fungi", "p__Ascomycota", "c__Saccharomycetes", "o__Saccharomycetales", "f__Incertae sedis", "g__Wickerhamomyces", "s__Wickerhamomyces anomalus"]}},{"id": "SH197001.06FU_AF444321_refs", "metadata": {"taxonomy": ["k__Fungi", "p__Basidiomycota", "c__Tremellomycetes", "o__Tremellales", "f__Incertae sedis", "g__Cryptococcus", "s__Cryptococcus podzolicus"]}},{"id": "SH191811.06FU_UDB002023_reps", "metadata": {"taxonomy": ["k__Fungi", "p__Basidiomycota", "c__Agaricomycetes", "o__Agaricales", "f__Cortinariaceae", "g__Cortinarius", "s__Cortinarius quercilicis"]}},{"id": "SH217756.06FU_JQ666600_reps", "metadata": {"taxonomy": ["k__Fungi", "p__Ascomycota", "c__Dothideomycetes", "o__Incertae sedis", "f__Myxotrichaceae", "g__Oidiodendron", "s__Oidiodendron sp"]}},{"id": "SH263212.06FU_GU237835_refs", "metadata": {"taxonomy": ["k__Fungi", "p__Ascomycota", "c__Dothideomycetes", "o__Pleosporales", "f__Incertae sedis", "g__Phoma", "s__Phoma dimorpha"]}},{"id": "SH209130.06FU_AY821840_refs", "metadata": {"taxonomy": ["k__Fungi", "p__Ascomycota", "c__Saccharomycetes", "o__Saccharomycetales", "f__Incertae sedis", "g__Candida", "s__Candida boleticola"]}},{"id": "SH210412.06FU_AF121282_reps", "metadata": {"taxonomy": ["k__Fungi", "p__Ascomycota", "c__Dothideomycetes", "o__Dothideales", "f__Dothioraceae", "g__Aureobasidium", "s__Aureobasidium pullulans"]}},{"id": "SH196081.06FU_EF552702_reps", "metadata": {"taxonomy": ["k__Fungi", "p__Ascomycota", "c__Sordariomycetes", "o__Hypocreales", "f__Hypocreaceae", "g__unidentified", "s__Hypocreaceae sp"]}},{"id": "SH211782.06FU_KF293817_reps", "metadata": {"taxonomy": ["k__Fungi", "p__Ascomycota", "c__Sordariomycetes", "o__unidentified", "f__unidentified", "g__unidentified", "s__Sordariomycetes sp"]}},{"id": "SH298279.06FU_AY941823_refs", "metadata": {"taxonomy": ["k__Fungi", "p__Ascomycota", "c__Sordariomycetes", "o__Hypocreales", "f__Hypocreaceae", "g__Trichoderma", "s__Trichoderma yunnanense"]}},{"id": "SH281221.06FU_KF251596_refs", "metadata": {"taxonomy": ["k__Fungi", "p__Ascomycota", "c__Dothideomycetes", "o__Capnodiales", "f__Mycosphaerellaceae", "g__Sphaerulina", "s__Sphaerulina amelanchier"]}},{"id": "SH226699.06FU_EU153537_reps", "metadata": {"taxonomy": ["k__Fungi", "p__Basidiomycota", "c__Agaricomycetes", "o__Polyporales", "f__Polyporaceae", "g__Trametes", "s__Trametes versicolor"]}},{"id": "SH222877.06FU_AY663818_reps", "metadata": {"taxonomy": ["k__Fungi", "p__Ascomycota", "c__Dothideomycetes", "o__Pleosporales", "f__Phaeosphaeriaceae", "g__Ampelomyces", "s__Ampelomyces sp B34"]}},{"id": "SH216501.06FU_AF444354_refs", "metadata": {"taxonomy": ["k__Fungi", "p__Basidiomycota", "c__Tremellomycetes", "o__Filobasidiales", "f__Filobasidiaceae", "g__Cryptococcus", "s__Cryptococcus chernovii"]}},{"id": "SH227273.06FU_GU721291_reps", "metadata": {"taxonomy": ["k__Fungi", "p__unidentified", "c__unidentified", "o__unidentified", "f__unidentified", "g__unidentified", "s__Fungi sp"]}},{"id": "SH197122.06FU_DQ309209_reps", "metadata": {"taxonomy": ["k__Fungi", "p__Ascomycota", "c__Archaeorhizomycetes", "o__Archaeorhizomycetales", "f__Archaeorhizomycetaceae", "g__Archaeorhizomyces", "s__Archaeorhizomyces sp"]}},{"id": "SH225860.06FU_FR799508_reps", "metadata": {"taxonomy": ["k__Fungi", "p__Ascomycota", "c__Eurotiomycetes", "o__Eurotiales", "f__Trichocomaceae", "g__Penicillium", "s__Penicillium sp 0410ARD6F_2"]}},{"id": "SH198059.06FU_EF504571_reps", "metadata": {"taxonomy": ["k__Fungi", "p__Basidiomycota", "c__Tremellomycetes", "o__Tremellales", "f__Incertae sedis", "g__Cryptococcus", "s__Cryptococcus sp"]}},{"id": "SH216507.06FU_EF159187_refs", "metadata": {"taxonomy": ["k__Fungi", "p__Basidiomycota", "c__Tremellomycetes", "o__Filobasidiales", "f__unidentified", "g__unidentified", "s__Filobasidiales sp"]}},{"id": "SH232731.06FU_U85789_reps", "metadata": {"taxonomy": ["k__Fungi", "p__Basidiomycota", "c__Agaricomycetes", "o__Atheliales", "f__Atheliaceae", "g__unidentified", "s__Atheliaceae sp"]}},{"id": "SH226439.06FU_AY945807_refs", "metadata": {"taxonomy": ["k__Fungi", "p__Ascomycota", "c__Sordariomycetes", "o__Coniochaetales", "f__Coniochaetaceae", "g__Lecythophora", "s__Lecythophora hoffmannii"]}},{"id": "SH207123.06FU_JX981991_reps", "metadata": {"taxonomy": ["k__Fungi", "p__Ascomycota", "c__Saccharomycetes", "o__Saccharomycetales", "f__Saccharomycetaceae", "g__unidentified", "s__Saccharomycetaceae sp"]}},{"id": "SH114251.06FU_HQ652066_refs", "metadata": {"taxonomy": ["k__Fungi", "p__Ascomycota", "c__Saccharomycetes", "o__Saccharomycetales", "f__Incertae sedis", "g__Candida", "s__Candida pseudoglaebosa"]}},{"id": "SH196708.06FU_HM014036_reps", "metadata": {"taxonomy": ["k__Fungi", "p__Basidiomycota", "c__Microbotryomycetes", "o__Sporidiobolales", "f__unidentified", "g__unidentified", "s__Sporidiobolales sp"]}},{"id": "SH226104.06FU_GU320820_refs", "metadata": {"taxonomy": ["k__Fungi", "p__Ascomycota", "c__Sordariomycetes", "o__Diaporthales", "f__Gnomoniaceae", "g__Gnomoniopsis", "s__Gnomoniopsis idaeicola"]}},{"id": "SH214759.06FU_FN600384_refs", "metadata": {"taxonomy": ["k__Fungi", "p__Basidiomycota", "c__Agaricomycetes", "o__Polyporales", "f__Phanerochaetaceae", "g__Hyphodermella", "s__Hyphodermella rosae"]}},{"id": "SH234918.06FU_HQ829122_reps", "metadata": {"taxonomy": ["k__Fungi", "p__Ascomycota", "c__unidentified", "o__unidentified", "f__unidentified", "g__unidentified", "s__Ascomycota sp"]}},{"id": "SH236971.06FU_UDB015395_refs", "metadata": {"taxonomy": ["k__Fungi", "p__Basidiomycota", "c__Agaricomycetes", "o__Polyporales", "f__Polyporaceae", "g__Trametes", "s__Trametes hirsuta"]}},{"id": "SH140849.06FU_EF591924_refs", "metadata": {"taxonomy": ["k__Fungi", "p__Ascomycota", "c__Dothideomycetes", "o__Botryosphaeriales", "f__Botryosphaeriaceae", "g__Dothiorella", "s__Dothiorella santali"]}},{"id": "SH193145.06FU_GU328622_reps", "metadata": {"taxonomy": ["k__Fungi", "p__Basidiomycota", "c__Agaricomycetes", "o__Agaricales", "f__Mycenaceae", "g__Mycena", "s__Mycena sp"]}},{"id": "SH105496.06FU_FJ150886_refs", "metadata": {"taxonomy": ["k__Fungi", "p__Ascomycota", "c__Dothideomycetes", "o__Dothideales", "f__Dothioraceae", "g__Aureobasidium", "s__Aureobasidium pullulans var. melanogenum"]}},{"id": "SH230062.06FU_GQ281311_reps", "metadata": {"taxonomy": ["k__Fungi", "p__Basidiomycota", "c__Exobasidiomycetes", "o__Incertae sedis", "f__Incertae sedis", "g__Tilletiopsis", "s__Tilletiopsis washingtonensis"]}},{"id": "SH191886.06FU_UDB001171_refs", "metadata": {"taxonomy": ["k__Fungi", "p__Basidiomycota", "c__Agaricomycetes", "o__Agaricales", "f__Cortinariaceae", "g__Cortinarius", "s__Cortinarius porphyropus"]}},{"id": "SH215230.06FU_AM999582_reps", "metadata": {"taxonomy": ["k__Fungi", "p__Basidiomycota", "c__Tremellomycetes", "o__Cystofilobasidiales", "f__unidentified", "g__unidentified", "s__Cystofilobasidiales sp"]}},{"id": "SH230191.06FU_JF747094_refs", "metadata": {"taxonomy": ["k__Fungi", "p__Ascomycota", "c__Eurotiomycetes", "o__Chaetothyriales", "f__Herpotrichiellaceae", "g__Exophiala", "s__Exophiala equina"]}},{"id": "SH213844.06FU_DQ974801_reps", "metadata": {"taxonomy": ["k__Fungi", "p__Basidiomycota", "c__Agaricomycetes", "o__Agaricales", "f__unidentified", "g__unidentified", "s__Agaricales sp"]}},{"id": "SH212233.06FU_EU037056_reps", "metadata": {"taxonomy": ["k__Fungi", "p__Ascomycota", "c__unidentified", "o__unidentified", "f__unidentified", "g__unidentified", "s__Ascomycota sp"]}},{"id": "SH220798.06FU_AY908995_reps", "metadata": {"taxonomy": ["k__Fungi", "p__Ascomycota", "c__Incertae sedis", "o__Incertae sedis", "f__Incertae sedis", "g__Hansfordia", "s__Hansfordia pulvinata"]}},{"id": "SH238952.06FU_FM200486_reps", "metadata": {"taxonomy": ["k__Fungi", "p__Ascomycota", "c__Dothideomycetes", "o__Capnodiales", "f__unidentified", "g__unidentified", "s__Capnodiales sp"]}},{"id": "SH211682.06FU_Z48813_refs", "metadata": {"taxonomy": ["k__Fungi", "p__Ascomycota", "c__Sordariomycetes", "o__Hypocreales", "f__Hypocreaceae", "g__Hypocrea", "s__Hypocrea pilulifera"]}},{"id": "SH223989.06FU_JQ277353_reps", "metadata": {"taxonomy": ["k__Fungi", "p__Ascomycota", "c__unidentified", "o__unidentified", "f__unidentified", "g__unidentified", "s__Ascomycota sp"]}},{"id": "SH230451.06FU_HQ238268_reps", "metadata": {"taxonomy": ["k__Fungi", "p__Ascomycota", "c__Dothideomycetes", "o__Pleosporales", "f__Pleosporaceae", "g__unidentified", "s__Pleosporaceae sp"]}},{"id": "SH216423.06FU_FJ000357_reps", "metadata": {"taxonomy": ["k__Fungi", "p__Ascomycota", "c__Leotiomycetes", "o__Helotiales", "f__Incertae sedis", "g__Tetracladium", "s__Tetracladium marchalianum"]}},{"id": "SH227561.06FU_JQ320370_reps", "metadata": {"taxonomy": ["k__Fungi", "p__Basidiomycota", "c__Microbotryomycetes", "o__Sporidiobolales", "f__Incertae sedis", "g__Rhodotorula", "s__Rhodotorula sp YM24636"]}},{"id": "SH263261.06FU_GU237761_refs", "metadata": {"taxonomy": ["k__Fungi", "p__Ascomycota", "c__Dothideomycetes", "o__Pleosporales", "f__Incertae sedis", "g__Didymella", "s__Didymella urticicola"]}},{"id": "SH235575.06FU_AB671495_refs", "metadata": {"taxonomy": ["k__Fungi", "p__Ascomycota", "c__Leotiomycetes", "o__Helotiales", "f__Vibrisseaceae", "g__Myxocephala", "s__Myxocephala albida"]}},{"id": "SH196079.06FU_JF304972_reps", "metadata": {"taxonomy": ["k__Fungi", "p__Ascomycota", "c__Sordariomycetes", "o__Hypocreales", "f__Hypocreaceae", "g__unidentified", "s__Hypocreaceae sp"]}},{"id": "SH195037.06FU_JQ585533_reps", "metadata": {"taxonomy": ["k__Fungi", "p__Ascomycota", "c__Dothideomycetes", "o__Capnodiales", "f__Teratosphaeriaceae", "g__Devriesia", "s__Devriesia sp"]}},{"id": "SH228753.06FU_DQ873614_refs", "metadata": {"taxonomy": ["k__Fungi", "p__Basidiomycota", "c__Agaricomycetes", "o__Hymenochaetales", "f__Schizoporaceae", "g__Xylodon", "s__Xylodon crustosus"]}},{"id": "SH191289.06FU_JQ301695_reps", "metadata": {"taxonomy": ["k__Fungi", "p__Ascomycota", "c__Lecanoromycetes", "o__Teloschistales", "f__Physciaceae", "g__Physcia", "s__Physcia dubia"]}},{"id": "SH204916.06FU_AY587013_refs", "metadata": {"taxonomy": ["k__Fungi", "p__Ascomycota", "c__Leotiomycetes", "o__Erysiphales", "f__Erysiphaceae", "g__Erysiphe", "s__Erysiphe elevata"]}},{"id": "SH193634.06FU_GU721442_reps", "metadata": {"taxonomy": ["k__Fungi", "p__Ascomycota", "c__Eurotiomycetes", "o__Eurotiales", "f__Trichocomaceae", "g__Penicillium", "s__Penicillium sp"]}},{"id": "SH217924.06FU_AY781272_reps", "metadata": {"taxonomy": ["k__Fungi", "p__Basidiomycota", "c__Agaricomycetes", "o__Russulales", "f__Stereaceae", "g__Stereum", "s__Stereum sanguinolentum"]}},{"id": "SH234445.06FU_GQ331985_reps", "metadata": {"taxonomy": ["k__Fungi", "p__Ascomycota", "c__Sordariomycetes", "o__Chaetosphaeriales", "f__Chaetosphaeriaceae", "g__Chloridium", "s__Chloridium sp GHJ_3"]}},{"id": "SH224789.06FU_KC146356_refs", "metadata": {"taxonomy": ["k__Fungi", "p__Ascomycota", "c__Dothideomycetes", "o__Pleosporales", "f__Pleosporaceae", "g__Alternaria", "s__Alternaria eichhorniae"]}},{"id": "SH281213.06FU_AY808304_refs", "metadata": {"taxonomy": ["k__Fungi", "p__Ascomycota", "c__Dothideomycetes", "o__Capnodiales", "f__Mycosphaerellaceae", "g__Dothistroma", "s__Dothistroma pini"]}},{"id": "SH196752.06FU_FR774127_reps", "metadata": {"taxonomy": ["k__Fungi", "p__Ascomycota", "c__Dothideomycetes", "o__Capnodiales", "f__Mycosphaerellaceae", "g__unidentified", "s__Mycosphaerellaceae sp"]}},{"id": "SH227315.06FU_HE965022_reps", "metadata": {"taxonomy": ["k__Fungi", "p__Ascomycota", "c__Saccharomycetes", "o__Saccharomycetales", "f__Trichomonascaceae", "g__Zygoascus", "s__Zygoascus hellenicus"]}},{"id": "SH212474.06FU_JN943646_reps", "metadata": {"taxonomy": ["k__Fungi", "p__Ascomycota", "c__Dothideomycetes", "o__Pleosporales", "f__Pleosporaceae", "g__Drechslera", "s__Drechslera andersenii"]}},{"id": "SH199845.06FU_EU040213_reps", "metadata": {"taxonomy": ["k__Fungi", "p__Ascomycota", "c__Sordariomycetes", "o__Diaporthales", "f__Incertae sedis", "g__Valsaria", "s__Valsaria ceratoniae"]}},{"id": "SH224825.06FU_HM588120_reps", "metadata": {"taxonomy": ["k__Fungi", "p__Ascomycota", "c__Dothideomycetes", "o__Pleosporales", "f__Pleosporaceae", "g__Undifilum", "s__Undifilum sp"]}},{"id": "SH196687.06FU_EU516952_reps", "metadata": {"taxonomy": ["k__Fungi", "p__Ascomycota", "c__Dothideomycetes", "o__Pleosporales", "f__Incertae sedis", "g__Mycocentrospora", "s__Mycocentrospora sp"]}},{"id": "SH253780.06FU_JF770450_refs", "metadata": {"taxonomy": ["k__Fungi", "p__Ascomycota", "c__Dothideomycetes", "o__Capnodiales", "f__Davidiellaceae", "g__Cladosporium", "s__Cladosporium grevilleae"]}},{"id": "SH093068.06FU_AJ292429_refs", "metadata": {"taxonomy": ["k__Fungi", "p__Ascomycota", "c__Sordariomycetes", "o__Hypocreales", "f__Cordycipitaceae", "g__Lecanicillium", "s__Lecanicillium dimorphum"]}},{"id": "SH209318.06FU_JQ666740_reps", "metadata": {"taxonomy": ["k__Fungi", "p__Ascomycota", "c__Leotiomycetes", "o__Helotiales", "f__unidentified", "g__unidentified", "s__Helotiales sp"]}},{"id": "SH214185.06FU_DQ426516_reps", "metadata": {"taxonomy": ["k__Fungi", "p__Ascomycota", "c__Eurotiomycetes", "o__Eurotiales", "f__Trichocomaceae", "g__Penicillium", "s__Penicillium digitatum"]}},{"id": "SH213056.06FU_AY805577_reps", "metadata": {"taxonomy": ["k__Fungi", "p__Ascomycota", "c__Sordariomycetes", "o__Sordariales", "f__Sordariaceae", "g__unidentified", "s__Sordariaceae sp"]}},{"id": "SH219273.06FU_JN573676_reps", "metadata": {"taxonomy": ["k__Fungi", "p__Ascomycota", "c__Dothideomycetes", "o__Incertae sedis", "f__Incertae sedis", "g__Peltaster", "s__Peltaster sp 1 HJS_2011"]}},{"id": "SH214757.06FU_AY433811_reps", "metadata": {"taxonomy": ["k__Fungi", "p__Basidiomycota", "c__Agaricomycetes", "o__unidentified", "f__unidentified", "g__unidentified", "s__Agaricomycetes sp"]}},{"id": "SH105541.06FU_FJ150897_refs", "metadata": {"taxonomy": ["k__Fungi", "p__Ascomycota", "c__Dothideomycetes", "o__Dothideales", "f__Dothioraceae", "g__Kabatiella", "s__Kabatiella lini"]}},{"id": "SH381137.06FU_AF444319_refs", "metadata": {"taxonomy": ["k__Fungi", "p__Basidiomycota", "c__Tremellomycetes", "o__Filobasidiales", "f__Filobasidiaceae", "g__Cryptococcus", "s__Cryptococcus terreus"]}},{"id": "SH225858.06FU_KC506203_reps", "metadata": {"taxonomy": ["k__Fungi", "p__Ascomycota", "c__Eurotiomycetes", "o__Eurotiales", "f__Trichocomaceae", "g__Penicillium", "s__Penicillium sp"]}},{"id": "SH196646.06FU_GQ849400_reps", "metadata": {"taxonomy": ["k__Fungi", "p__Ascomycota", "c__Saccharomycetes", "o__Saccharomycetales", "f__Incertae sedis", "g__Candida", "s__Candida albicans"]}},{"id": "SH263203.06FU_FJ427031_refs", "metadata": {"taxonomy": ["k__Fungi", "p__Ascomycota", "c__Dothideomycetes", "o__Pleosporales", "f__Incertae sedis", "g__Phoma", "s__Phoma multirostrata"]}},{"id": "SH197965.06FU_JQ905648_reps", "metadata": {"taxonomy": ["k__Fungi", "p__Ascomycota", "c__Sordariomycetes", "o__Hypocreales", "f__unidentified", "g__unidentified", "s__Hypocreales sp"]}},{"id": "SH211285.06FU_DQ093715_reps", "metadata": {"taxonomy": ["k__Fungi", "p__Ascomycota", "c__Sordariomycetes", "o__Xylariales", "f__Amphisphaeriaceae", "g__unidentified", "s__Amphisphaeriaceae sp"]}},{"id": "SH191861.06FU_AY174781_refs", "metadata": {"taxonomy": ["k__Fungi", "p__Basidiomycota", "c__Agaricomycetes", "o__Agaricales", "f__Cortinariaceae", "g__Cortinarius", "s__Cortinarius infractus"]}},{"id": "SH205122.06FU_JX504109_reps", "metadata": {"taxonomy": ["k__Fungi", "p__Basidiomycota", "c__Agaricomycetes", "o__Agaricales", "f__unidentified", "g__unidentified", "s__Agaricales sp"]}},{"id": "SH237695.06FU_UDB011831_refs", "metadata": {"taxonomy": ["k__Fungi", "p__Basidiomycota", "c__Agaricomycetes", "o__Agaricales", "f__Agaricaceae", "g__Agaricus", "s__Agaricus bisporus"]}},{"id": "SH320691.06FU_EF445343_refs", "metadata": {"taxonomy": ["k__Fungi", "p__Ascomycota", "c__Dothideomycetes", "o__Botryosphaeriales", "f__Botryosphaeriaceae", "g__Diplodia", "s__Diplodia africana"]}},{"id": "SH196969.06FU_AY885687_refs", "metadata": {"taxonomy": ["k__Fungi", "p__Basidiomycota", "c__Tremellomycetes", "o__Tremellales", "f__Incertae sedis", "g__Dioszegia", "s__Dioszegia buhagiarii"]}},{"id": "SH234442.06FU_AY699658_reps", "metadata": {"taxonomy": ["k__Fungi", "p__Ascomycota", "c__Sordariomycetes", "o__Chaetosphaeriales", "f__Chaetosphaeriaceae", "g__unidentified", "s__Chaetosphaeriaceae sp"]}},{"id": "SH238105.06FU_UDB000368_refs", "metadata": {"taxonomy": ["k__Fungi", "p__Basidiomycota", "c__Agaricomycetes", "o__Russulales", "f__Russulaceae", "g__Lactarius", "s__Lactarius torminosus"]}},{"id": "SH211594.06FU_FJ346546_reps", "metadata": {"taxonomy": ["k__Fungi", "p__Ascomycota", "c__Lecanoromycetes", "o__Teloschistales", "f__Teloschistaceae", "g__unidentified", "s__Teloschistaceae sp"]}},{"id": "SH230401.06FU_GQ223473_reps", "metadata": {"taxonomy": ["k__Fungi", "p__Ascomycota", "c__Lecanoromycetes", "o__Lecanorales", "f__Lecanoraceae", "g__Lecanora", "s__Lecanora sp"]}},{"id": "SH234936.06FU_JX280875_reps", "metadata": {"taxonomy": ["k__Fungi", "p__Ascomycota", "c__Sordariomycetes", "o__Sordariales", "f__Chaetomiaceae", "g__Thielavia", "s__Thielavia terricola"]}},{"id": "SH206997.06FU_KF251268_reps", "metadata": {"taxonomy": ["k__Fungi", "p__Ascomycota", "c__Dothideomycetes", "o__Pleosporales", "f__Phaeosphaeriaceae", "g__unidentified", "s__Phaeosphaeriaceae sp"]}},{"id": "SH233322.06FU_EU559739_reps", "metadata": {"taxonomy": ["k__Fungi", "p__Ascomycota", "c__Eurotiomycetes", "o__Verrucariales", "f__Verrucariaceae", "g__Polyblastia", "s__Polyblastia sp Nordin 5501"]}},{"id": "SH207589.06FU_UDB001924_reps", "metadata": {"taxonomy": ["k__Fungi", "p__Basidiomycota", "c__Agaricomycetes", "o__Agaricales", "f__Cortinariaceae", "g__Cortinarius", "s__Cortinarius corrosus"]}},{"id": "SH093064.06FU_AJ292388_refs", "metadata": {"taxonomy": ["k__Fungi", "p__Ascomycota", "c__Sordariomycetes", "o__Hypocreales", "f__Cordycipitaceae", "g__Lecanicillium", "s__Lecanicillium muscarium"]}},{"id": "SH217298.06FU_GQ505688_refs", "metadata": {"taxonomy": ["k__Fungi", "p__Ascomycota", "c__Sordariomycetes", "o__Hypocreales", "f__Nectriaceae", "g__Gibberella", "s__Gibberella intricans"]}},{"id": "SH192066.06FU_AY174779_reps", "metadata": {"taxonomy": ["k__Fungi", "p__Basidiomycota", "c__Agaricomycetes", "o__Agaricales", "f__Cortinariaceae", "g__Cortinarius", "s__Cortinarius infractus"]}},{"id": "SH090016.06FU_UDB011525_refs", "metadata": {"taxonomy": ["k__Fungi", "p__Basidiomycota", "c__Agaricomycetes", "o__Agaricales", "f__Tricholomataceae", "g__Lepista", "s__Lepista irina"]}},{"id": "SH205612.06FU_KF002759_reps", "metadata": {"taxonomy": ["k__Fungi", "p__Basidiomycota", "c__Agaricomycetes", "o__Russulales", "f__Russulaceae", "g__Russula", "s__Russula cyanoxantha"]}},{"id": "SH227177.06FU_KF031343_reps", "metadata": {"taxonomy": ["k__Fungi", "p__Ascomycota", "c__Eurotiomycetes", "o__Eurotiales", "f__Trichocomaceae", "g__Aspergillus", "s__Aspergillus tubingensis"]}},{"id": "SH223805.06FU_JQ070592_reps", "metadata": {"taxonomy": ["k__Fungi", "p__Ascomycota", "c__Dothideomycetes", "o__Pleosporales", "f__unidentified", "g__unidentified", "s__Pleosporales sp"]}},{"id": "SH233379.06FU_KF144896_refs", "metadata": {"taxonomy": ["k__Fungi", "p__Ascomycota", "c__Sordariomycetes", "o__Incertae sedis", "f__Apiosporaceae", "g__Arthrinium", "s__Arthrinium malaysianum"]}},{"id": "SH200124.06FU_HQ406819_reps", "metadata": {"taxonomy": ["k__Fungi", "p__Basidiomycota", "c__Agaricomycetes", "o__Agaricales", "f__unidentified", "g__unidentified", "s__Agaricales sp"]}},{"id": "SH221747.06FU_DQ069021_reps", "metadata": {"taxonomy": ["k__Fungi", "p__Ascomycota", "c__Sordariomycetes", "o__Sordariales", "f__Chaetomiaceae", "g__Chaetomium", "s__Chaetomium hispanicum"]}},{"id": "SH320690.06FU_AY259093_refs", "metadata": {"taxonomy": ["k__Fungi", "p__Ascomycota", "c__Dothideomycetes", "o__Botryosphaeriales", "f__Botryosphaeriaceae", "g__Diplodia", "s__Diplodia mutila"]}},{"id": "SH194735.06FU_JF431295_refs", "metadata": {"taxonomy": ["k__Fungi", "p__Ascomycota", "c__Sordariomycetes", "o__Diaporthales", "f__Diaporthaceae", "g__Diaporthe", "s__Diaporthe kochmanii"]}},{"id": "SH219363.06FU_AF444387_reps", "metadata": {"taxonomy": ["k__Fungi", "p__Basidiomycota", "c__Tremellomycetes", "o__Tremellales", "f__Incertae sedis", "g__Cryptococcus", "s__Cryptococcus sp CBS 8358"]}},{"id": "SH191113.06FU_AY680987_refs", "metadata": {"taxonomy": ["k__Fungi", "p__Basidiomycota", "c__Agaricomycetes", "o__Boletales", "f__Boletaceae", "g__Boletus", "s__Boletus edulis"]}},{"id": "SH214522.06FU_AJ547872_refs", "metadata": {"taxonomy": ["k__Fungi", "p__Basidiomycota", "c__Agaricomycetes", "o__Cantharellales", "f__Hydnaceae", "g__Hydnum", "s__Hydnum rufescens"]}},{"id": "SH230754.06FU_HQ876042_refs", "metadata": {"taxonomy": ["k__Fungi", "p__Ascomycota", "c__Saccharomycetes", "o__Saccharomycetales", "f__Incertae sedis", "g__Lodderomyces", "s__Lodderomyces elongisporus"]}},{"id": "SH230366.06FU_KC292866_reps", "metadata": {"taxonomy": ["k__Fungi", "p__Ascomycota", "c__Sordariomycetes", "o__Incertae sedis", "f__Incertae sedis", "g__Eucasphaeria", "s__Eucasphaeria capensis"]}},{"id": "SH230600.06FU_FJ473372_reps", "metadata": {"taxonomy": ["k__Fungi", "p__Basidiomycota", "c__Tremellomycetes", "o__Tremellales", "f__Incertae sedis", "g__Cryptococcus", "s__Cryptococcus sp VP_2009b"]}},{"id": "SH129087.06FU_EU254839_refs", "metadata": {"taxonomy": ["k__Fungi", "p__Ascomycota", "c__Sordariomycetes", "o__Diaporthales", "f__Gnomoniaceae", "g__Gnomoniopsis", "s__Gnomoniopsis paraclavulata"]}},{"id": "SH233950.06FU_FR773221_reps", "metadata": {"taxonomy": ["k__Fungi", "p__Ascomycota", "c__Dothideomycetes", "o__Pleosporales", "f__unidentified", "g__unidentified", "s__Pleosporales sp"]}},{"id": "SH200727.06FU_UDB011502_refs", "metadata": {"taxonomy": ["k__Fungi", "p__Basidiomycota", "c__Agaricomycetes", "o__Agaricales", "f__Strophariaceae", "g__Hypholoma", "s__Hypholoma fasciculare"]}},{"id": "SH238639.06FU_JN040512_refs", "metadata": {"taxonomy": ["k__Fungi", "p__Ascomycota", "c__Eurotiomycetes", "o__Chaetothyriales", "f__Herpotrichiellaceae", "g__Phaeococcomyces", "s__Phaeococcomyces catenatus"]}},{"id": "SH213113.06FU_AB693801_reps", "metadata": {"taxonomy": ["k__Fungi", "p__unidentified", "c__unidentified", "o__unidentified", "f__unidentified", "g__unidentified", "s__Fungi sp"]}},{"id": "SH217741.06FU_AF062798_refs", "metadata": {"taxonomy": ["k__Fungi", "p__Ascomycota", "c__Dothideomycetes", "o__Incertae sedis", "f__Myxotrichaceae", "g__Oidiodendron", "s__Oidiodendron maius"]}},{"id": "SH211809.06FU_FJ903284_reps", "metadata": {"taxonomy": ["k__Fungi", "p__Ascomycota", "c__Sordariomycetes", "o__Diaporthales", "f__Valsaceae", "g__Cytospora", "s__Cytospora sp A11"]}},{"id": "SH198091.06FU_AB095506_reps", "metadata": {"taxonomy": ["k__Fungi", "p__Ascomycota", "c__Dothideomycetes", "o__Botryosphaeriales", "f__Botryosphaeriaceae", "g__unidentified", "s__Botryosphaeriaceae sp"]}},{"id": "SH218650.06FU_FJ491806_reps", "metadata": {"taxonomy": ["k__Fungi", "p__Ascomycota", "c__Eurotiomycetes", "o__Eurotiales", "f__Trichocomaceae", "g__Penicillium", "s__Penicillium sp STE_U 6575"]}},{"id": "SH235926.06FU_UDB008912_reps", "metadata": {"taxonomy": ["k__Fungi", "p__Ascomycota", "c__Pezizomycetes", "o__Pezizales", "f__Pezizaceae", "g__unidentified", "s__Pezizaceae sp"]}},{"id": "SH238971.06FU_JQ247391_reps", "metadata": {"taxonomy": ["k__Fungi", "p__Ascomycota", "c__Dothideomycetes", "o__Capnodiales", "f__unidentified", "g__unidentified", "s__Capnodiales sp"]}},{"id": "SH190743.06FU_JF927050_reps", "metadata": {"taxonomy": ["k__Fungi", "p__Basidiomycota", "c__Agaricomycetes", "o__Agaricales", "f__unidentified", "g__unidentified", "s__Agaricales sp"]}},{"id": "SH233301.06FU_DQ449026_reps", "metadata": {"taxonomy": ["k__Fungi", "p__Basidiomycota", "c__Agaricomycetes", "o__Atheliales", "f__Atheliaceae", "g__Athelia", "s__Athelia bombacina"]}},{"id": "SH235213.06FU_GQ303292_reps", "metadata": {"taxonomy": ["k__Fungi", "p__Ascomycota", "c__Dothideomycetes", "o__Capnodiales", "f__Incertae sedis", "g__Rachicladosporium", "s__Rachicladosporium americanum"]}},{"id": "SH240920.06FU_HQ649938_reps", "metadata": {"taxonomy": ["k__Fungi", "p__Ascomycota", "c__Sordariomycetes", "o__Hypocreales", "f__Incertae sedis", "g__unidentified", "s__Hypocreales sp"]}},{"id": "SH209811.06FU_JN975335_reps", "metadata": {"taxonomy": ["k__Fungi", "p__Ascomycota", "c__Sordariomycetes", "o__Incertae sedis", "f__Incertae sedis", "g__Cryptovalsa", "s__Cryptovalsa ampelina"]}},{"id": "SH216560.06FU_DQ371956_reps", "metadata": {"taxonomy": ["k__Fungi", "p__Ascomycota", "c__Saccharomycetes", "o__Saccharomycetales", "f__Saccharomycopsidaceae", "g__Saccharomycopsis", "s__Saccharomycopsis crataegensis"]}},{"id": "SH222155.06FU_HM122781_reps", "metadata": {"taxonomy": ["k__Fungi", "p__Ascomycota", "c__Dothideomycetes", "o__Pleosporales", "f__Phaeosphaeriaceae", "g__unidentified", "s__Phaeosphaeriaceae sp"]}},{"id": "SH191308.06FU_AF540549_reps", "metadata": {"taxonomy": ["k__Fungi", "p__Ascomycota", "c__Lecanoromycetes", "o__Teloschistales", "f__Physciaceae", "g__Rinodina", "s__Rinodina pyrina"]}},{"id": "SH204741.06FU_FJ237108_reps", "metadata": {"taxonomy": ["k__Fungi", "p__Ascomycota", "c__Leotiomycetes", "o__Helotiales", "f__Incertae sedis", "g__Cadophora", "s__Cadophora sp"]}},{"id": "SH215997.06FU_GU060450_reps", "metadata": {"taxonomy": ["k__Fungi", "p__Ascomycota", "c__unidentified", "o__unidentified", "f__unidentified", "g__unidentified", "s__Ascomycota sp"]}},{"id": "SH196685.06FU_KF015599_reps", "metadata": {"taxonomy": ["k__Fungi", "p__Ascomycota", "c__Dothideomycetes", "o__Pleosporales", "f__Incertae sedis", "g__Mycocentrospora", "s__Mycocentrospora acerina"]}},{"id": "SH219309.06FU_JN206387_refs", "metadata": {"taxonomy": ["k__Fungi", "p__Zygomycota", "c__Incertae sedis", "o__Mucorales", "f__Umbelopsidaceae", "g__Umbelopsis", "s__Umbelopsis dimorpha"]}},{"id": "SH206981.06FU_KF251194_reps", "metadata": {"taxonomy": ["k__Fungi", "p__Ascomycota", "c__Dothideomycetes", "o__Pleosporales", "f__unidentified", "g__unidentified", "s__Pleosporales sp"]}},{"id": "SH228441.06FU_AY259076_reps", "metadata": {"taxonomy": ["k__Fungi", "p__Basidiomycota", "c__Exobasidiomycetes", "o__Incertae sedis", "f__Incertae sedis", "g__Tilletiopsis", "s__Tilletiopsis sp G_TB2005"]}},{"id": "SH238125.06FU_AY336960_reps", "metadata": {"taxonomy": ["k__Fungi", "p__Basidiomycota", "c__Agaricomycetes", "o__Russulales", "f__Russulaceae", "g__Lactarius", "s__Lactarius spinosulus"]}},{"id": "SH263222.06FU_FJ427003_refs", "metadata": {"taxonomy": ["k__Fungi", "p__Ascomycota", "c__Dothideomycetes", "o__Pleosporales", "f__Incertae sedis", "g__Peyronellaea", "s__Peyronellaea gardeniae"]}},{"id": "SH214554.06FU_AY884240_reps", "metadata": {"taxonomy": ["k__Fungi", "p__Basidiomycota", "c__Agaricomycetes", "o__Atheliales", "f__Atheliaceae", "g__unidentified", "s__Atheliaceae sp"]}},{"id": "SH215195.06FU_JF449752_reps", "metadata": {"taxonomy": ["k__Fungi", "p__Ascomycota", "c__Taphrinomycetes", "o__Taphrinales", "f__Taphrinaceae", "g__Taphrina", "s__Taphrina sp"]}},{"id": "SH204927.06FU_AF011301_refs", "metadata": {"taxonomy": ["k__Fungi", "p__Ascomycota", "c__Leotiomycetes", "o__Erysiphales", "f__Erysiphaceae", "g__Erysiphe", "s__Erysiphe howeana"]}},{"id": "SH213653.06FU_JQ070567_reps", "metadata": {"taxonomy": ["k__Fungi", "p__Ascomycota", "c__Sordariomycetes", "o__Diaporthales", "f__Togniniaceae", "g__unidentified", "s__Togniniaceae sp"]}},{"id": "SH217157.06FU_UDB001394_reps", "metadata": {"taxonomy": ["k__Fungi", "p__Basidiomycota", "c__Agaricomycetes", "o__Boletales", "f__Boletaceae", "g__Boletus", "s__Boletus badius"]}},{"id": "SH189977.06FU_EU707865_refs", "metadata": {"taxonomy": ["k__Fungi", "p__Ascomycota", "c__Dothideomycetes", "o__Capnodiales", "f__Teratosphaeriaceae", "g__Teratosphaeria", "s__Teratosphaeria knoxdavesii"]}},{"id": "SH225862.06FU_JQ781710_reps", "metadata": {"taxonomy": ["k__Fungi", "p__Ascomycota", "c__Eurotiomycetes", "o__Eurotiales", "f__Trichocomaceae", "g__unidentified", "s__Trichocomaceae sp"]}},{"id": "SH214766.06FU_AY219375_reps", "metadata": {"taxonomy": ["k__Fungi", "p__Basidiomycota", "c__Agaricomycetes", "o__Polyporales", "f__Phanerochaetaceae", "g__Phanerochaete", "s__Phanerochaete sordida"]}},{"id": "SH223807.06FU_EU490036_reps", "metadata": {"taxonomy": ["k__Fungi", "p__Ascomycota", "c__Dothideomycetes", "o__unidentified", "f__unidentified", "g__unidentified", "s__Dothideomycetes sp"]}},{"id": "SH210193.06FU_AJ888414_refs", "metadata": {"taxonomy": ["k__Fungi", "p__Ascomycota", "c__Sordariomycetes", "o__Microascales", "f__Microascaceae", "g__Pseudallescheria", "s__Pseudallescheria angusta"]}},{"id": "SH212705.06FU_AF222826_reps", "metadata": {"taxonomy": ["k__Fungi", "p__Ascomycota", "c__Dothideomycetes", "o__Capnodiales", "f__Mycosphaerellaceae", "g__unidentified", "s__Mycosphaerellaceae sp"]}},{"id": "SH204057.06FU_DQ481693_reps", "metadata": {"taxonomy": ["k__Fungi", "p__Basidiomycota", "c__Agaricomycetes", "o__Agaricales", "f__Cortinariaceae", "g__Cortinarius", "s__Cortinarius sp"]}},{"id": "SH190722.06FU_KC840639_reps", "metadata": {"taxonomy": ["k__Fungi", "p__Basidiomycota", "c__Agaricomycetes", "o__Agaricales", "f__unidentified", "g__unidentified", "s__Agaricales sp"]}},{"id": "SH236930.06FU_JX679222_refs", "metadata": {"taxonomy": ["k__Fungi", "p__Ascomycota", "c__Saccharomycetes", "o__Saccharomycetales", "f__Pichiaceae", "g__Pichia", "s__Pichia myanmarensis"]}},{"id": "SH215066.06FU_AF444417_refs", "metadata": {"taxonomy": ["k__Fungi", "p__Basidiomycota", "c__Tremellomycetes", "o__Cystofilobasidiales", "f__Cystofilobasidiaceae", "g__Guehomyces", "s__Guehomyces pullulans"]}},{"id": "SH222750.06FU_DQ677655_refs", "metadata": {"taxonomy": ["k__Fungi", "p__Ascomycota", "c__Sordariomycetes", "o__Hypocreales", "f__Hypocreaceae", "g__Trichoderma", "s__Trichoderma viride"]}},{"id": "SH209178.06FU_AY129291_refs", "metadata": {"taxonomy": ["k__Fungi", "p__Ascomycota", "c__Dothideomycetes", "o__Incertae sedis", "f__Pseudeurotiaceae", "g__Pseudeurotium", "s__Pseudeurotium hygrophilum"]}},{"id": "SH232147.06FU_FJ755257_reps", "metadata": {"taxonomy": ["k__Fungi", "p__Ascomycota", "c__Sordariomycetes", "o__unidentified", "f__unidentified", "g__unidentified", "s__Sordariomycetes sp"]}},{"id": "SH236932.06FU_AM711382_reps", "metadata": {"taxonomy": ["k__Fungi", "p__unidentified", "c__unidentified", "o__unidentified", "f__unidentified", "g__unidentified", "s__Fungi sp"]}},{"id": "SH241682.06FU_JX092261_reps", "metadata": {"taxonomy": ["k__Fungi", "p__Basidiomycota", "c__Tremellomycetes", "o__unidentified", "f__unidentified", "g__unidentified", "s__Tremellomycetes sp"]}},{"id": "SH205109.06FU_EF546236_reps", "metadata": {"taxonomy": ["k__Fungi", "p__Basidiomycota", "c__Agaricomycetes", "o__Polyporales", "f__unidentified", "g__unidentified", "s__Polyporales sp"]}}],"columns": [{"id": "T0R4D1", "metadata": null},{"id": "F32T143.5", "metadata": null},{"id": "F32T36", "metadata": null},{"id": "F1T71", "metadata": null},{"id": "F22T72.5", "metadata": null},{"id": "F32T60", "metadata": null},{"id": "T0R3D0", "metadata": null},{"id": "T0R8D0", "metadata": null},{"id": "T0R9D0", "metadata": null},{"id": "T14R3D1", "metadata": null},{"id": "T14R8D1", "metadata": null},{"id": "F32T47", "metadata": null},{"id": "T0R4D0", "metadata": null},{"id": "T0R1D0", "metadata": null},{"id": "T0R3D1", "metadata": null},{"id": "T0R7D0", "metadata": null},{"id": "T0R10D7", "metadata": null},{"id": "F1T48", "metadata": null},{"id": "T0R8D1", "metadata": null},{"id": "F32T117.5", "metadata": null},{"id": "F1T84", "metadata": null},{"id": "T14R6D0", "metadata": null},{"id": "T0R10D1", "metadata": null},{"id": "F32T84", "metadata": null},{"id": "T0R7D1", "metadata": null},{"id": "T0R6D1", "metadata": null},{"id": "T14R10D7", "metadata": null},{"id": "F17T64", "metadata": null},{"id": "F1T108", "metadata": null},{"id": "T0R8D7", "metadata": null},{"id": "F16T12", "metadata": null},{"id": "T14R4D1", "metadata": null},{"id": "F1T36", "metadata": null},{"id": "F32T95", "metadata": null},{"id": "F23end", "metadata": null},{"id": "F16T205.5", "metadata": null},{"id": "F16T218", "metadata": null},{"id": "F16T24", "metadata": null},{"id": "T0R2D5", "metadata": null},{"id": "F1T12", "metadata": null},{"id": "F22T36", "metadata": null},{"id": "T14R6D1", "metadata": null},{"id": "T0R5D1", "metadata": null},{"id": "T14R7D1", "metadata": null},{"id": "T0R3D5", "metadata": null},{"id": "F17T0", "metadata": null},{"id": "F17T41", "metadata": null},{"id": "T14R9D3", "metadata": null},{"id": "T0R3D7", "metadata": null},{"id": "T0R5D7", "metadata": null},{"id": "T0R7D7", "metadata": null},{"id": "T14R10D3", "metadata": null},{"id": "T14R10D5", "metadata": null},{"id": "T14R5D1", "metadata": null},{"id": "T14R7D3", "metadata": null},{"id": "T14R1D1", "metadata": null},{"id": "T14R2D3", "metadata": null},{"id": "T0R7D5", "metadata": null},{"id": "F32T24", "metadata": null},{"id": "T14R4D0", "metadata": null},{"id": "T0R6D0", "metadata": null},{"id": "T0R10D0", "metadata": null},{"id": "T0R4D3", "metadata": null},{"id": "F16T132", "metadata": null},{"id": "T0R4D5", "metadata": null},{"id": "F16T48", "metadata": null},{"id": "F16T60", "metadata": null},{"id": "F16T98", "metadata": null},{"id": "F17T15", "metadata": null},{"id": "F1T10.5", "metadata": null},{"id": "T0R2D0", "metadata": null},{"id": "T14R5D7", "metadata": null},{"id": "F22T0", "metadata": null},{"id": "F22T24", "metadata": null},{"id": "F22T46.5", "metadata": null},{"id": "F32T14.5", "metadata": null},{"id": "F32T71", "metadata": null},{"id": "T0R5D0", "metadata": null},{"id": "T0R10D3", "metadata": null},{"id": "T0R5D3", "metadata": null},{"id": "T0R2D1", "metadata": null},{"id": "T0R9D7", "metadata": null},{"id": "T0R6D5", "metadata": null},{"id": "T14R9D5", "metadata": null},{"id": "T14R5D0", "metadata": null},{"id": "T14R7D7", "metadata": null},{"id": "T14R7D0", "metadata": null},{"id": "T14R8D0", "metadata": null},{"id": "T14R3D7", "metadata": null},{"id": "T14R2D1", "metadata": null},{"id": "T14R5D3", "metadata": null},{"id": "T0R4D7", "metadata": null},{"id": "F16T0", "metadata": null},{"id": "T14R8D7", "metadata": null},{"id": "T0R7D3", "metadata": null},{"id": "T14R8D3", "metadata": null},{"id": "T0R1D7", "metadata": null},{"id": "T0R10D5", "metadata": null},{"id": "T0R2D7", "metadata": null},{"id": "T0R3D3", "metadata": null},{"id": "F1T60", "metadata": null},{"id": "F1T95", "metadata": null},{"id": "F24end", "metadata": null},{"id": "F16T36", "metadata": null},{"id": "T0R2D3", "metadata": null},{"id": "F16T96", "metadata": null},{"id": "T0R1D5", "metadata": null},{"id": "F16T266", "metadata": null},{"id": "F1T168", "metadata": null},{"id": "F32end", "metadata": null},{"id": "F1T215", "metadata": null},{"id": "F1T0", "metadata": null},{"id": "F17T27", "metadata": null},{"id": "T0R1D3", "metadata": null},{"id": "T0R5D5", "metadata": null},{"id": "T0R6D3", "metadata": null},{"id": "T0R6D7", "metadata": null},{"id": "T0R8D5", "metadata": null},{"id": "T14R1D7", "metadata": null},{"id": "T14R10D0", "metadata": null},{"id": "T0R9D3", "metadata": null},{"id": "T0R9D5", "metadata": null},{"id": "T14R10D1", "metadata": null},{"id": "T0R9D1", "metadata": null},{"id": "T14R2D0", "metadata": null},{"id": "T0R8D3", "metadata": null},{"id": "T14R1D3", "metadata": null},{"id": "T14R1D0", "metadata": null},{"id": "T14R4D7", "metadata": null},{"id": "T14R4D5", "metadata": null},{"id": "T14R4D3", "metadata": null},{"id": "T14R2D7", "metadata": null},{"id": "T14R2D5", "metadata": null},{"id": "T14R3D5", "metadata": null},{"id": "T14R3D0", "metadata": null},{"id": "T14R3D3", "metadata": null},{"id": "T14R5D5", "metadata": null},{"id": "T14R6D7", "metadata": null},{"id": "T14R6D5", "metadata": null},{"id": "T14R8D5", "metadata": null},{"id": "T14R9D0", "metadata": null},{"id": "T14R9D1", "metadata": null},{"id": "T14R9D7", "metadata": null},{"id": "F16T72", "metadata": null},{"id": "T14R6D3", "metadata": null},{"id": "T14R7D5", "metadata": null},{"id": "F16T168.5", "metadata": null},{"id": "F16T156", "metadata": null},{"id": "F1T142", "metadata": null},{"id": "F16T84", "metadata": null},{"id": "F22.10end", "metadata": null},{"id": "T14R1D5", "metadata": null},{"id": "F16T144a", "metadata": null},{"id": "F1T22.5", "metadata": null},{"id": "F1T132", "metadata": null},{"id": "T0R1D1", "metadata": null},{"id": "F16T119", "metadata": null},{"id": "F16T108", "metadata": null},{"id": "F16T144b", "metadata": null},{"id": "F16T301", "metadata": null},{"id": "F16T192", "metadata": null},{"id": "F16T240", "metadata": null},{"id": "F16end", "metadata": null},{"id": "F17.1end", "metadata": null},{"id": "F1T120.5", "metadata": null},{"id": "MC5", "metadata": null},{"id": "MC6", "metadata": null},{"id": "MC7", "metadata": null},{"id": "MC8", "metadata": null}]}
